# Supplementary material for: A Tripartite Efflux System Affects Flagellum Stability in Helicobacter pylori
Source: Int J Mol Sci. 2022 Oct 1;23(19):11609. doi: 10.3390/ijms231911609 (PMC9570263; doi:10.3390/ijms231911609)
Supplement: Supplementary file 1 [file ijms-23-11609-s001.zip]

Archive with 2 entries (2 files):
- ijms-1928327-supplementary.pdf
- Tables S2 and S3.xlsx
