# Supplementary material for: A Tripartite Efflux System Affects Flagellum Stability in Helicobacter pylori
Source: Int J Mol Sci. 2022 Oct 1;23(19):11609. doi: 10.3390/ijms231911609 (PMC9570263; doi:10.3390/ijms231911609)
Supplement: Supplementary file 1 [file ijms-23-11609-s001.zip › Tables S2 and S3.xlsx]

## Sheet: Table S2
Table S2. Results from blastp analysis of H. pylori G27 proteins using the more stringent cutoff (E-value of e-20).
Reference	Group1
H. pylori G27	H. pylori G27		H. acinonychis Sheeba		H. ailurogastricus ASB7 (incomplete)		H. aurati isolate 137778_3 (incomplete)		H. baculiformis isolate 427351_3 (incomplete)		H. bilis AAQJH		H. bizzozeronii CIII-1		H. canis NCTC 12740		H. cetorum MIT 99-5656		H. cholecystus ERZ467480 (incomplete)		H. cinaedi ATCC BAA-847		H. cynogastricus 329937_4 (incomplete)		H. equorum 361872_4 (incomplete)		H. felis ATCC 49179		H. fennelliae MRY-12-0050		H. heilmannii ASB1.4		H. hepaticus ATCC 51449		H. himalayensis YS1		H. jaachi MIT 09-6949		H. japonicus MIT 01-6451 (incomplete)		H. macacae MIT 99-5501		H. magdeburgensis MIT 96-1001		H. marmotae 152490_3 (incomplete)		H. muridarum ST1 (incomplete)		H. mustelae 12198
Protein	Protein	E-value	Protein	E-value	Protein	E-value	Protein	E-value	Protein	E-value	Protein	E-value	Protein	E-value	Protein	E-value	Protein	E-value	Protein	E-value	Protein	E-value	Protein	E-value	Protein	E-value	Protein	E-value	Protein	E-value	Protein	E-value	Protein	E-value	Protein	E-value	Protein	E-value	Protein	E-value	Protein	E-value	Protein	E-value	Protein	E-value	Protein	E-value	Protein
WP_000233964.1 HrcA family transcriptional regulator [Helicobacter pylori]	WP_000233964.1 HrcA family transcriptional regulator [Helicobacter pylori]	0	WP_041600230.1 heat-inducible transcription repressor [Helicobacter acinonychis]	8.72e-176	WP_053942002.1 HrcA family transcriptional regulator [Helicobacter ailurogastricus]	2.62e-51	WP_104762234.1 heat-inducible transcription repressor [Helicobacter aurati]	1.97e-31	WP_104751963.1 HrcA family transcriptional regulator [Helicobacter baculiformis]	1.07e-46	WP_077388507.1 heat-inducible transcription repressor [Helicobacter bilis]	1.02e-30	WP_013890622.1 HrcA family transcriptional regulator [Helicobacter bizzozeronii]	9.48e-47	WP_023930092.1 hypothetical protein [Helicobacter canis]	8.25e-41	WP_014659211.1 HrcA family transcriptional regulator [Helicobacter cetorum]	5.43e-144	WP_104724986.1 HrcA family transcriptional regulator [Helicobacter cholecystus]	8.06e-33	WP_014666285.1 HrcA family transcriptional regulator [Helicobacter cinaedi]	5.72e-33	WP_104749915.1 HrcA family transcriptional regulator [Helicobacter cynogastricus]	2.21e-56	WP_104694149.1 HrcA family transcriptional regulator [Helicobacter equorum]	8.3e-31	WP_013468643.1 HrcA family transcriptional regulator [Helicobacter felis]	2.27e-53	WP_034549198.1 hypothetical protein [Helicobacter fennelliae]	2.12e-38	CCM12042.1 Heat-inducible transcription repressor HrcA [Helicobacter heilmannii ASB1.4]	1.5e-50	WP_011115507.1 MULTISPECIES: HrcA family transcriptional regulator [Helicobacter]	1.16e-34	WP_066386838.1 hypothetical protein [Helicobacter himalayensis]	2.54e-38	WP_034354674.1 HrcA family transcriptional regulator [Helicobacter jaachi]	9.5e-39	WP_034362505.1 HrcA family transcriptional regulator [Helicobacter japonicus]	5.93e-38	WP_023928057.1 hypothetical protein [Helicobacter macacae]	5.44e-34	WP_034587189.1 HrcA family transcriptional regulator [Helicobacter magdeburgensis]	2.16e-33	WP_104699181.1 HrcA family transcriptional regulator [Helicobacter marmotae]	1.58e-38	WP_034558724.1 hypothetical protein [Helicobacter muridarum]	1.75e-32	WP_081441284.1 hypothetical protein [Helicobacter mustelae]
WP_000489110.1 ABC transporter permease [Helicobacter pylori]	WP_000489110.1 ABC transporter permease [Helicobacter pylori]	0	WP_011578525.1 ABC transporter permease [Helicobacter acinonychis]	0	WP_053944934.1 ABC transporter permease [Helicobacter ailurogastricus]	4.78e-84	WP_104763477.1 ABC transporter permease, partial [Helicobacter aurati]	3.68e-84	WP_104751735.1 ABC transporter permease [Helicobacter baculiformis]	2.1e-89	WP_077389387.1 ABC transporter permease [Helicobacter bilis]	2.74e-90	WP_013890228.1 ABC transporter permease [Helicobacter bizzozeronii]	4.31e-93	WP_051400890.1 ABC transporter permease [Helicobacter canis]	4.13e-67	WP_014659396.1 ABC transporter permease [Helicobacter cetorum]	0	WP_104725192.1 ABC transporter permease [Helicobacter cholecystus]	1.9e-54	WP_002955904.1 ABC transporter permease [Helicobacter cinaedi]	1.51e-65	WP_104749103.1 ABC transporter permease [Helicobacter cynogastricus]	2.39e-85	WP_104694534.1 ABC transporter permease [Helicobacter equorum]	6.14e-79	WP_013469865.1 ABC transporter permease [Helicobacter felis]	1.79e-87	WP_023948549.1 ABC transporter permease [Helicobacter fennelliae]	4.71e-82	CCM11610.1 ABC-type multidrug transport system, permease component [Helicobacter heilmannii ASB1.4]	5.04e-84	WP_011116159.1 ABC transporter permease [Helicobacter hepaticus]	5.93e-69	WP_066388858.1 ABC transporter permease [Helicobacter himalayensis]	7.92e-77	WP_034352591.1 ABC transporter permease [Helicobacter jaachi]	1.25e-64	WP_052061032.1 ABC transporter permease [Helicobacter japonicus]	3.09e-68	WP_023926904.1 ABC transporter permease [Helicobacter macacae]	4.52e-68	WP_034587455.1 ABC transporter permease, partial [Helicobacter magdeburgensis]	1.12e-43	WP_104699559.1 ABC transporter permease [Helicobacter marmotae]	3.75e-65	WP_052089994.1 ABC transporter permease [Helicobacter muridarum]	1.2e-79	WP_013023691.1 ABC transporter permease [Helicobacter mustelae]
WP_000754037.1 TolC family protein [Helicobacter pylori]	WP_000754037.1 TolC family protein [Helicobacter pylori]	0	WP_011578527.1 TolC family protein [Helicobacter acinonychis]	0	WP_053945048.1 TolC family protein [Helicobacter ailurogastricus]	0	WP_104763097.1 TolC family protein [Helicobacter aurati]	2.46e-120	WP_104751737.1 TolC family protein [Helicobacter baculiformis]	0	WP_077388458.1 TolC family protein [Helicobacter bilis]	6.53e-125	WP_050801545.1 TolC family protein [Helicobacter bizzozeronii]	0	WP_023929910.1 TolC family protein [Helicobacter canis]	3.93e-118	WP_014659398.1 TolC family protein [Helicobacter cetorum]	0	WP_104725190.1 TolC family protein [Helicobacter cholecystus]	2.38e-123	WP_002955805.1 TolC family protein [Helicobacter cinaedi]	3.26e-122	WP_104749101.1 TolC family protein [Helicobacter cynogastricus]	0	WP_104694535.1 TolC family protein [Helicobacter equorum]	1.95e-120	WP_013469867.1 TolC family protein [Helicobacter felis]	1.62e-179	WP_023948551.1 TolC family protein [Helicobacter fennelliae]	1.02e-134	CCM11612.1 Outer membrane protein [Helicobacter heilmannii ASB1.4]	0	WP_011116127.1 MULTISPECIES: TolC family protein [Helicobacter]	1.3e-117	WP_082807846.1 TolC family protein [Helicobacter himalayensis]	9.97e-124	WP_034352766.1 TolC family protein [Helicobacter jaachi]	1.22e-102	WP_034362876.1 TolC family protein [Helicobacter japonicus]	1.57e-126	WP_023926902.1 TolC family protein [Helicobacter macacae]	5.69e-113	WP_034586943.1 TolC family protein [Helicobacter magdeburgensis]	2.85e-124	WP_104699520.1 TolC family protein [Helicobacter marmotae]	4.6e-114	WP_052089972.1 TolC family protein [Helicobacter muridarum]	2.11e-109	WP_013023689.1 TolC family protein [Helicobacter mustelae]
WP_000896338.1 hypothetical protein [Helicobacter pylori]	WP_000896338.1 hypothetical protein [Helicobacter pylori]	0	WP_011577146.1 hypothetical protein [Helicobacter acinonychis]	4.86e-169	WP_082346463.1 hypothetical protein [Helicobacter ailurogastricus]	8.08e-56	WP_104763104.1 hypothetical protein [Helicobacter aurati]	1.7e-24	WP_104752696.1 hypothetical protein [Helicobacter baculiformis]	6.86e-54	WP_020995700.1 hypothetical protein [Helicobacter bilis]	1.13e-29	WP_013890345.1 hypothetical protein [Helicobacter bizzozeronii]	8.07e-53	WP_023930031.1 hypothetical protein [Helicobacter canis]	1.13e-37	WP_081482772.1 hypothetical protein [Helicobacter cetorum]	9.71e-138	WP_104724420.1 hypothetical protein [Helicobacter cholecystus]	3.64e-29	WP_015453555.1 hypothetical protein [Helicobacter cinaedi]	5.63e-34	WP_104749442.1 hypothetical protein [Helicobacter cynogastricus]	2.64e-57	WP_104693389.1 hypothetical protein [Helicobacter equorum]	6.15e-40	WP_013469671.1 hypothetical protein [Helicobacter felis]	1.27e-58	WP_023946521.1 hypothetical protein [Helicobacter fennelliae]	2.28e-32	CCM11580.1 hypothetical protein BN341_9330 [Helicobacter heilmannii ASB1.4]	7.52e-50	WP_011116456.1 hypothetical protein [Helicobacter hepaticus]	4.76e-31	WP_066387431.1 hypothetical protein [Helicobacter himalayensis]	7.49e-40	WP_034353482.1 hypothetical protein [Helicobacter jaachi]	5.63e-33	WP_034362160.1 hypothetical protein [Helicobacter japonicus]	1.78e-36	WP_034561917.1 hypothetical protein [Helicobacter macacae]	8.96e-36	WP_034589466.1 hypothetical protein [Helicobacter magdeburgensis]	9.05e-35	WP_104700341.1 hypothetical protein [Helicobacter marmotae]	4.67e-34	WP_052089566.1 hypothetical protein [Helicobacter muridarum]	5.44e-28	WP_013022908.1 hypothetical protein [Helicobacter mustelae]
WP_000917816.1 sel1 repeat family protein [Helicobacter pylori]	WP_000917816.1 sel1 repeat family protein [Helicobacter pylori]	0	WP_011577645.1 sel1 repeat family protein [Helicobacter acinonychis]	0	WP_053945453.1 hypothetical protein [Helicobacter ailurogastricus]	5.22e-153	WP_104763330.1 sel1 repeat family protein [Helicobacter aurati]	1.05e-104	WP_104752213.1 hypothetical protein [Helicobacter baculiformis]	1.05e-154	WP_077388551.1 sel1 repeat family protein [Helicobacter bilis]	2.88e-103	WP_013890406.1 hypothetical protein [Helicobacter bizzozeronii]	1.75e-155	WP_084331001.1 sel1 repeat family protein [Helicobacter canis]	2.8e-116	WP_014659631.1 sel1 repeat family protein [Helicobacter cetorum]	0	WP_104725160.1 hypothetical protein [Helicobacter cholecystus]	2.24e-104	WP_015453853.1 sel1 repeat family protein [Helicobacter cinaedi]	5.13e-101	WP_104750369.1 hypothetical protein [Helicobacter cynogastricus]	1.61e-152	WP_104694056.1 hypothetical protein [Helicobacter equorum]	1.21e-89	WP_013469784.1 sel1 repeat family protein [Helicobacter felis]	1.11e-152	WP_081714925.1 sel1 repeat family protein [Helicobacter fennelliae]	1.03e-116	CCM12394.1 hypothetical protein BN341_7580 [Helicobacter heilmannii ASB1.4]	7.37e-154	WP_011115560.1 hypothetical protein [Helicobacter hepaticus]	6.52e-96	WP_066388845.1 sel1 repeat family protein [Helicobacter himalayensis]	9.91e-89	WP_034355462.1 Sel1 repeat protein [Helicobacter jaachi]	2.82e-100	WP_034360770.1 sel1 repeat family protein [Helicobacter japonicus]	1.98e-97	WP_051397605.1 sel1 repeat family protein [Helicobacter macacae]	1.41e-114	WP_034585248.1 sel1 repeat family protein [Helicobacter magdeburgensis]	1.5e-100	WP_104699098.1 hypothetical protein [Helicobacter marmotae]	4.64e-97	WP_052089513.1 hypothetical protein [Helicobacter muridarum]	3.81e-105	WP_013023110.1 hypothetical protein [Helicobacter mustelae]
WP_012552579.1 membrane protein [Helicobacter pylori]	WP_012552579.1 membrane protein [Helicobacter pylori]	0	WP_041600301.1 membrane protein [Helicobacter acinonychis]	0	WP_053941549.1 HlyD family secretion protein [Helicobacter ailurogastricus]	7.54e-149	WP_104763096.1 hypothetical protein [Helicobacter aurati]	2.64e-146	WP_104751736.1 hypothetical protein [Helicobacter baculiformis]	1.11e-148	WP_077388459.1 hypothetical protein [Helicobacter bilis]	2.84e-142	WP_013890227.1 membrane protein [Helicobacter bizzozeronii]	1.14e-150	WP_023929911.1 hypothetical protein [Helicobacter canis]	4.33e-125	WP_014659397.1 membrane protein [Helicobacter cetorum]	0	WP_104725191.1 hypothetical protein [Helicobacter cholecystus]	7.33e-125	WP_002955804.1 HlyD family secretion protein [Helicobacter cinaedi]	8.78e-131	WP_104749102.1 hypothetical protein [Helicobacter cynogastricus]	4.87e-141	WP_104694552.1 hypothetical protein [Helicobacter equorum]	1.34e-139	WP_013469866.1 membrane protein [Helicobacter felis]	1.23e-150	WP_023948550.1 membrane-fusion protein [Helicobacter fennelliae]	4.48e-140	CCM11611.1 Predicted membrane fusion protein (MFP) component of efflux pump, membrane anchor protein YbhG [Helicobacter heilmannii ASB1.4]	4.14e-151	WP_011116128.1 MULTISPECIES: HlyD family secretion protein [Helicobacter]	6.4e-133	WP_066388859.1 hypothetical protein [Helicobacter himalayensis]	2.89e-130	WP_034352764.1 HlyD family secretion protein [Helicobacter jaachi]	2.27e-131	WP_034362877.1 HlyD family secretion protein [Helicobacter japonicus]	3.65e-131	WP_023926903.1 hypothetical protein [Helicobacter macacae]	3.84e-136	WP_034586941.1 HlyD family secretion protein [Helicobacter magdeburgensis]	5.26e-132	WP_104699519.1 hypothetical protein [Helicobacter marmotae]	3.97e-130	WP_034559495.1 membrane protein [Helicobacter muridarum]	2.98e-134	WP_041913408.1 membrane protein [Helicobacter mustelae]
WP_000413451.1 DUF2603 domain-containing protein [Helicobacter pylori]	WP_000413451.1 DUF2603 domain-containing protein [Helicobacter pylori]	4.81e-122	WP_011577745.1 DUF2603 domain-containing protein [Helicobacter acinonychis]	1.04e-115	WP_053944735.1 DUF2603 domain-containing protein [Helicobacter ailurogastricus]	1.01e-42	WP_104763353.1 DUF2603 domain-containing protein [Helicobacter aurati]	3.54e-33	WP_104752931.1 DUF2603 domain-containing protein [Helicobacter baculiformis]	1.12e-38	WP_077388818.1 DUF2603 domain-containing protein [Helicobacter bilis]	2.77e-23	WP_013890046.1 DUF2603 domain-containing protein [Helicobacter bizzozeronii]	2.21e-42	WP_023929484.1 DUF2603 domain-containing protein [Helicobacter canis]	5.29e-33	WP_014659543.1 DUF2603 domain-containing protein [Helicobacter cetorum]	5.44e-101	WP_104724633.1 DUF2603 domain-containing protein [Helicobacter cholecystus]	1.65e-21	WP_002957381.1 DUF2603 domain-containing protein [Helicobacter cinaedi]	2.41e-34	WP_104750093.1 DUF2603 domain-containing protein [Helicobacter cynogastricus]	7.23e-41	WP_104693785.1 DUF2603 domain-containing protein [Helicobacter equorum]	2.31e-27	WP_013469312.1 DUF2603 domain-containing protein [Helicobacter felis]	2.5e-42	WP_023949063.1 DUF2603 domain-containing protein [Helicobacter fennelliae]	3.65e-33	CCM11715.1 hypothetical protein BN341_410 [Helicobacter heilmannii ASB1.4]	4.07e-44	WP_011115816.1 MULTISPECIES: DUF2603 domain-containing protein [Helicobacter]	8.12e-33	WP_066386916.1 DUF2603 domain-containing protein [Helicobacter himalayensis]	1.19e-24	WP_034352449.1 DUF2603 domain-containing protein [Helicobacter jaachi]	5.12e-31	WP_034362240.1 DUF2603 domain-containing protein [Helicobacter japonicus]	1.37e-30	WP_084330306.1 DUF2603 domain-containing protein [Helicobacter macacae]	4.16e-26	WP_034586682.1 DUF2603 domain-containing protein [Helicobacter magdeburgensis]	2.52e-34	WP_104700436.1 DUF2603 domain-containing protein [Helicobacter marmotae]	5.87e-32	WP_034559517.1 DUF2603 domain-containing protein [Helicobacter muridarum]	4.58e-30	WP_013023325.1 DUF2603 domain-containing protein [Helicobacter mustelae]
WP_000898474.1 PAP2 family protein [Helicobacter pylori]	WP_000898474.1 PAP2 family protein [Helicobacter pylori]	2.44e-165	WP_041600150.1 PAP2 family protein [Helicobacter acinonychis]	5.45e-122	WP_053940879.1 PAP2 family protein [Helicobacter ailurogastricus]	4.6e-96	WP_104762643.1 hypothetical protein [Helicobacter aurati]	5.73e-22	WP_104752068.1 hypothetical protein [Helicobacter baculiformis]	2.69e-94	WP_005217672.1 PAP2 family protein [Helicobacter bilis]	6.49e-70	WP_013890114.1 PAP2 family protein [Helicobacter bizzozeronii]	1.29e-98	WP_023930394.1 PAP2 family protein [Helicobacter canis]	8.44e-32	WP_014659259.1 PAP2 family protein [Helicobacter cetorum]	3.49e-123	WP_104725021.1 PAP2 family protein [Helicobacter cholecystus]	2.39e-41	WP_002955642.1 PAP2 family protein [Helicobacter cinaedi]	7.36e-68	WP_104750168.1 hypothetical protein [Helicobacter cynogastricus]	1.58e-92	WP_104694231.1 PAP2 family protein [Helicobacter equorum]	1.67e-27	WP_049776943.1 PAP2 family protein [Helicobacter felis]	2.31e-95	WP_023949598.1 PAP2 family protein [Helicobacter fennelliae]	2.87e-71	CCM73387.1 putative [Helicobacter heilmannii ASB1.4]	7.03e-93	WP_083750346.1 PAP2 family protein [Helicobacter hepaticus]	1.16e-72	WP_066389282.1 phosphatase PAP2 family protein [Helicobacter himalayensis]	4.17e-26	WP_034356640.1 PAP2 family protein [Helicobacter jaachi]	9.74e-70	WP_052061152.1 PAP2 family protein [Helicobacter japonicus]	1.3e-73	WP_023926913.1 PAP2 family protein [Helicobacter macacae]	6.11e-69	WP_034584882.1 PAP2 family protein [Helicobacter magdeburgensis]	1.48e-67	WP_104699277.1 PAP2 family protein [Helicobacter marmotae]	1.7e-70			WP_081441275.1 PAP2 family protein [Helicobacter mustelae]
WP_001008850.1 ABC transporter permease [Helicobacter pylori]	WP_001008850.1 ABC transporter permease [Helicobacter pylori]	0	WP_011578524.1 ABC transporter permease [Helicobacter acinonychis]	0	WP_053941538.1 ABC transporter permease [Helicobacter ailurogastricus]	5.28e-101	WP_104763196.1 ABC transporter permease [Helicobacter aurati]	3.43e-84	WP_104751734.1 ABC transporter permease [Helicobacter baculiformis]	4.85e-107	WP_077388611.1 ABC transporter permease [Helicobacter bilis]	3.03e-84			WP_023929913.1 ABC transporter permease [Helicobacter canis]	2.46e-83	WP_014659395.1 ABC transporter permease [Helicobacter cetorum]	0	WP_104725193.1 ABC transporter permease [Helicobacter cholecystus]	3.42e-82	WP_002956181.1 ABC transporter permease [Helicobacter cinaedi]	9.69e-71	WP_104749104.1 ABC transporter permease [Helicobacter cynogastricus]	5.19e-95	WP_104694533.1 ABC transporter permease [Helicobacter equorum]	2.16e-82	WP_013469864.1 ABC transporter permease [Helicobacter felis]	8.89e-110	WP_023948548.1 ABC transporter permease [Helicobacter fennelliae]	4.71e-90	CCM11609.1 predicted ABC-2 type transport system permease protein [Helicobacter heilmannii ASB1.4]	3.01e-104	WP_011115908.1 ABC transporter permease [Helicobacter hepaticus]	6.92e-74	WP_066388857.1 ABC transporter permease [Helicobacter himalayensis]	8.21e-86	WP_034352439.1 ABC transporter permease [Helicobacter jaachi]	1.05e-79	WP_034361428.1 ABC transporter permease [Helicobacter japonicus]	2.72e-71	WP_023926905.1 ABC transporter permease [Helicobacter macacae]	1.88e-79	WP_034584963.1 ABC transporter permease [Helicobacter magdeburgensis]	3.92e-72	WP_104700693.1 ABC transporter permease [Helicobacter marmotae]	7.27e-70	WP_081955611.1 ABC transporter permease [Helicobacter muridarum]	5.62e-87	WP_013023692.1 ABC transporter permease [Helicobacter mustelae]
WP_001268507.1 hypothetical protein [Helicobacter pylori]	WP_001268507.1 hypothetical protein [Helicobacter pylori]	8.35e-156	WP_011578069.1 hypothetical protein [Helicobacter acinonychis]	4.19e-142	WP_053945035.1 hypothetical protein [Helicobacter ailurogastricus]	4.94e-58	WP_104763506.1 hypothetical protein [Helicobacter aurati]	3.04e-39	WP_104751740.1 hypothetical protein [Helicobacter baculiformis]	1.02e-60	WP_005217292.1 hypothetical protein [Helicobacter bilis]	1.2e-40	WP_013889620.1 hypothetical protein [Helicobacter bizzozeronii]	1.76e-59	WP_084330889.1 hypothetical protein [Helicobacter canis]	3.95e-38	WP_014658887.1 hypothetical protein [Helicobacter cetorum]	2.27e-126	WP_104724631.1 hypothetical protein [Helicobacter cholecystus]	2.51e-30	WP_002957383.1 hypothetical protein [Helicobacter cinaedi]	7.54e-33	WP_104750309.1 hypothetical protein [Helicobacter cynogastricus]	2.48e-63	WP_104694233.1 hypothetical protein [Helicobacter equorum]	3.63e-37	WP_013469510.1 hypothetical protein [Helicobacter felis]	6.28e-60	WP_023946537.1 hypothetical protein [Helicobacter fennelliae]	1.7e-45	CCM10801.1 putative [Helicobacter heilmannii ASB1.4]	2.71e-58	WP_011115818.1 MULTISPECIES: hypothetical protein [Helicobacter]	2.96e-38	WP_066386686.1 hypothetical protein [Helicobacter himalayensis]	9.12e-34	WP_034352443.1 hypothetical protein [Helicobacter jaachi]	1.37e-37	WP_034362244.1 hypothetical protein [Helicobacter japonicus]	1.22e-38	WP_023927489.1 hypothetical protein [Helicobacter macacae]	9.13e-36	WP_034586686.1 hypothetical protein [Helicobacter magdeburgensis]	3.58e-33			WP_034557117.1 hypothetical protein [Helicobacter muridarum]	3.96e-41	WP_013023615.1 hypothetical protein [Helicobacter mustelae]
WP_000597817.1 Sel1 repeat protein HcpD [Helicobacter pylori]	WP_000597817.1 Sel1 repeat protein HcpD [Helicobacter pylori]	0	WP_011577297.1 sel1 repeat family protein [Helicobacter acinonychis]	6.1e-162	WP_082355792.1 sel1 repeat family protein [Helicobacter ailurogastricus]	7.22e-40	WP_104763324.1 hypothetical protein [Helicobacter aurati]	6.8e-39	WP_104752806.1 sel1 repeat family protein [Helicobacter baculiformis]	3.91e-36	WP_077388586.1 sel1 repeat family protein [Helicobacter bilis]	7.19e-46	WP_013890174.1 hypothetical protein [Helicobacter bizzozeronii]	4.71e-37	WP_023929849.1 hypothetical protein [Helicobacter canis]	1.92e-33	WP_014659151.1 sel1 repeat family protein [Helicobacter cetorum]	1.62e-145	WP_104725160.1 hypothetical protein [Helicobacter cholecystus]	2.43e-29	WP_015453853.1 sel1 repeat family protein [Helicobacter cinaedi]	1.23e-27	WP_104749851.1 hypothetical protein [Helicobacter cynogastricus]	3.56e-38	WP_104694056.1 hypothetical protein [Helicobacter equorum]	7.37e-28	WP_013469430.1 hypothetical protein [Helicobacter felis]	3.94e-37	WP_081714925.1 sel1 repeat family protein [Helicobacter fennelliae]	3.55e-32	CCM12394.1 hypothetical protein BN341_7580 [Helicobacter heilmannii ASB1.4]	6.58e-32	WP_011116666.1 sel1 repeat family protein [Helicobacter hepaticus]	3.1e-41	WP_066388845.1 sel1 repeat family protein [Helicobacter himalayensis]	5.58e-28	WP_081946262.1 sel1 repeat family protein [Helicobacter jaachi]	1.86e-29	WP_052061012.1 sel1 repeat family protein [Helicobacter japonicus]	5.55e-35	WP_023928514.1 sel1 repeat family protein [Helicobacter macacae]	2.42e-43	WP_052086365.1 sel1 repeat family protein [Helicobacter magdeburgensis]	5.05e-39	WP_104699098.1 hypothetical protein [Helicobacter marmotae]	8.6e-29	WP_081955502.1 hypothetical protein [Helicobacter muridarum]	3.42e-37	WP_013023221.1 sel1 repeat family protein [Helicobacter mustelae]
WP_000433778.1 hypothetical protein [Helicobacter pylori]	WP_000433778.1 hypothetical protein [Helicobacter pylori]	0	WP_041600227.1 hypothetical protein [Helicobacter acinonychis]	0	WP_053945282.1 neuraminidase [Helicobacter ailurogastricus]	4.36e-98	WP_104762314.1 neuraminidase, partial [Helicobacter aurati]	3.7e-61	WP_104752379.1 neuraminidase [Helicobacter baculiformis]	2.36e-93	WP_077390163.1 neuraminidase [Helicobacter bilis]	3.73e-63	WP_013890977.1 neuraminidase [Helicobacter bizzozeronii]	6.17e-94	WP_084330922.1 hypothetical protein [Helicobacter canis]	5.8e-37	WP_014658830.1 hypothetical protein [Helicobacter cetorum]	0	WP_104724864.1 hypothetical protein [Helicobacter cholecystus]	2.39e-83	WP_002956766.1 hypothetical protein [Helicobacter cinaedi]	1.68e-58	WP_104749139.1 neuraminidase [Helicobacter cynogastricus]	9.91e-85	WP_104693887.1 neuraminidase [Helicobacter equorum]	4.59e-63	WP_013468571.1 neuraminidase [Helicobacter felis]	4.72e-87			CCM11068.1 BNR/Asp-box repeat protein [Helicobacter heilmannii ASB1.4]	2.08e-95	WP_041309411.1 hypothetical protein [Helicobacter hepaticus]	4.53e-65	WP_066387920.1 hypothetical protein [Helicobacter himalayensis]	8.17e-57	WP_081946309.1 hypothetical protein [Helicobacter jaachi]	4.3e-58	WP_034363333.1 hypothetical protein [Helicobacter japonicus]	1.78e-61	WP_023928661.1 hypothetical protein [Helicobacter macacae]	1.7e-42	WP_034585310.1 hypothetical protein [Helicobacter magdeburgensis]	6.89e-60	WP_104700494.1 hypothetical protein [Helicobacter marmotae]	4.52e-64			WP_013022728.1 hypothetical protein [Helicobacter mustelae]
WP_000780237.1 DUF2147 domain-containing protein [Helicobacter pylori]	WP_000780237.1 DUF2147 domain-containing protein [Helicobacter pylori]	4.04e-123	WP_011578000.1 DUF2147 domain-containing protein [Helicobacter acinonychis]	3.22e-95	WP_053945190.1 DUF2147 domain-containing protein [Helicobacter ailurogastricus]	4.44e-56	WP_104763466.1 DUF2147 domain-containing protein [Helicobacter aurati]	1.44e-24	WP_104752550.1 DUF2147 domain-containing protein [Helicobacter baculiformis]	2.74e-62	WP_077388119.1 DUF2147 domain-containing protein [Helicobacter bilis]	6.23e-27	WP_013890147.1 DUF2147 domain-containing protein [Helicobacter bizzozeronii]	1.08e-61	WP_023929775.1 DUF2147 domain-containing protein [Helicobacter canis]	2.35e-38	WP_014659711.1 DUF2147 domain-containing protein [Helicobacter cetorum]	1.63e-93	WP_104724424.1 DUF2147 domain-containing protein [Helicobacter cholecystus]	1.45e-27	WP_015453453.1 DUF2147 domain-containing protein [Helicobacter cinaedi]	2.84e-37	WP_104750235.1 DUF2147 domain-containing protein [Helicobacter cynogastricus]	1.31e-59	WP_104694264.1 DUF2147 domain-containing protein [Helicobacter equorum]	6.02e-28	WP_013469021.1 DUF2147 domain-containing protein [Helicobacter felis]	6.48e-60	WP_081714950.1 DUF2147 domain-containing protein [Helicobacter fennelliae]	1.52e-39	CCM11871.1 hypothetical protein BN341_2260 [Helicobacter heilmannii ASB1.4]	2.95e-55	WP_011116197.1 DUF2147 domain-containing protein [Helicobacter hepaticus]	1.34e-38	WP_082807835.1 DUF2147 domain-containing protein [Helicobacter himalayensis]	6.75e-32	WP_052058035.1 DUF2147 domain-containing protein [Helicobacter jaachi]	4.72e-35	WP_034360872.1 DUF2147 domain-containing protein [Helicobacter japonicus]	2.11e-40	WP_023928808.1 DUF2147 domain-containing protein [Helicobacter macacae]	1.69e-32	WP_034585375.1 DUF2147 domain-containing protein [Helicobacter magdeburgensis]	3.74e-37	WP_104700379.1 DUF2147 domain-containing protein [Helicobacter marmotae]	8.39e-35
WP_000797787.1 outer membrane beta-barrel protein HofB [Helicobacter pylori]	WP_000797787.1 outer membrane beta-barrel protein HofB [Helicobacter pylori]	0	WP_011577798.1 outer membrane family protein [Helicobacter acinonychis]	2.72e-132	WP_053944892.1 outer membrane family protein [Helicobacter ailurogastricus]	9.74e-123	WP_104763443.1 hypothetical protein [Helicobacter aurati]	1.89e-64	WP_104751664.1 outer membrane family protein [Helicobacter baculiformis]	2.05e-117	WP_077390259.1 hypothetical protein [Helicobacter bilis]	8.87e-50	WP_013890131.1 outer membrane family protein [Helicobacter bizzozeronii]	1.19e-172	WP_023929924.1 outer membrane family protein [Helicobacter canis]	3.03e-97	WP_014659771.1 outer membrane family protein [Helicobacter cetorum]	0			WP_002955513.1 outer membrane family protein [Helicobacter cinaedi]	4.46e-56	WP_104749084.1 outer membrane family protein [Helicobacter cynogastricus]	3.74e-115	WP_104693349.1 outer membrane family protein [Helicobacter equorum]	1.99e-55	WP_013469889.1 outer membrane family protein [Helicobacter felis]	1.31e-121	WP_023949334.1 outer membrane protein [Helicobacter fennelliae]	2.69e-92	CCM11811.1 Outer membrane protein [Helicobacter heilmannii ASB1.4]	1.73e-116	WP_011115364.1 outer membrane family protein [Helicobacter hepaticus]	3.48e-63	WP_066388977.1 hypothetical protein [Helicobacter himalayensis]	9.1e-54	WP_034355822.1 outer membrane family protein [Helicobacter jaachi]	2.36e-70	WP_052061131.1 outer membrane family protein [Helicobacter japonicus]	2.74e-62	WP_023927851.1 outer membrane family protein [Helicobacter macacae]	1.22e-94	WP_034587775.1 outer membrane family protein [Helicobacter magdeburgensis]	7.04e-58	WP_104700137.1 outer membrane family protein [Helicobacter marmotae]	2.69e-62	WP_052089748.1 hypothetical protein [Helicobacter muridarum]	7.55e-56	WP_013022910.1 outer membrane family protein [Helicobacter mustelae]
WP_000911466.1 outer membrane beta-barrel protein HofE [Helicobacter pylori]	WP_000911466.1 outer membrane beta-barrel protein HofE [Helicobacter pylori]	0	WP_011577793.1 outer membrane family protein [Helicobacter acinonychis]	0	WP_053944893.1 outer membrane family protein [Helicobacter ailurogastricus]	5.37e-167	WP_104763443.1 hypothetical protein [Helicobacter aurati]	2.46e-52	WP_104751614.1 outer membrane family protein [Helicobacter baculiformis]	1.69e-174	WP_077390259.1 hypothetical protein [Helicobacter bilis]	3.8e-49	WP_013890132.1 outer membrane family protein [Helicobacter bizzozeronii]	5.47e-155	WP_023929924.1 outer membrane family protein [Helicobacter canis]	7.81e-86	WP_014659599.1 outer membrane family protein [Helicobacter cetorum]	0			WP_002955513.1 outer membrane family protein [Helicobacter cinaedi]	2.75e-50	WP_104749083.1 outer membrane family protein [Helicobacter cynogastricus]	3.29e-162	WP_104693349.1 outer membrane family protein [Helicobacter equorum]	1.89e-45	WP_013469890.1 outer membrane family protein [Helicobacter felis]	2.94e-166	WP_023949334.1 outer membrane protein [Helicobacter fennelliae]	1.01e-74	CCM11812.1 Outer membrane protein [Helicobacter heilmannii ASB1.4]	2.07e-161	WP_011115364.1 outer membrane family protein [Helicobacter hepaticus]	9.64e-49	WP_066388977.1 hypothetical protein [Helicobacter himalayensis]	3.49e-42	WP_034355822.1 outer membrane family protein [Helicobacter jaachi]	2.77e-61	WP_052061131.1 outer membrane family protein [Helicobacter japonicus]	2.54e-56	WP_023927851.1 outer membrane family protein [Helicobacter macacae]	2.58e-68	WP_034587775.1 outer membrane family protein [Helicobacter magdeburgensis]	9.27e-49	WP_104700137.1 outer membrane family protein [Helicobacter marmotae]	3.48e-55	WP_052089748.1 hypothetical protein [Helicobacter muridarum]	3.69e-49	WP_013022910.1 outer membrane family protein [Helicobacter mustelae]
WP_000949206.1 non-heme ferritin [Helicobacter pylori]	WP_000949206.1 non-heme ferritin [Helicobacter pylori]	3.82e-124	WP_011577426.1 ferritin [Helicobacter acinonychis]	1.78e-111	WP_053940968.1 ferritin [Helicobacter ailurogastricus]	7.45e-81	WP_104762716.1 ferritin [Helicobacter aurati]	1.03e-68	WP_104752795.1 ferritin [Helicobacter baculiformis]	1.24e-84	WP_004088183.1 ferritin [Helicobacter bilis]	5.11e-70	WP_006018521.1 ferritin [Helicobacter bizzozeronii]	5.83e-86	WP_023930152.1 H-type ferritin [Helicobacter canis]	4.65e-72	WP_014659825.1 ferritin [Helicobacter cetorum]	6.2e-113	WP_104724330.1 ferritin [Helicobacter cholecystus]	3.82e-70	WP_002955919.1 H-type ferritin [Helicobacter cinaedi]	8.43e-74	WP_104750084.1 ferritin [Helicobacter cynogastricus]	2e-84	WP_104694557.1 non-heme ferritin [Helicobacter equorum]	2.11e-76	WP_013469322.1 ferritin [Helicobacter felis]	1.63e-84	WP_023949759.1 nonheme iron-containing ferritin [Helicobacter fennelliae]	3.4e-72	CCM11779.1 Nonheme iron-containing ferritin [Helicobacter heilmannii ASB1.4]	8.41e-84	WP_011116174.1 H-type ferritin [Helicobacter hepaticus]	2.04e-70			WP_034352616.1 ferritin [Helicobacter jaachi]	3.12e-73	WP_034361264.1 H-type ferritin [Helicobacter japonicus]	4.44e-72			WP_034585152.1 H-type ferritin [Helicobacter magdeburgensis]	1.26e-73	WP_104699572.1 ferritin [Helicobacter marmotae]	1.2e-74	WP_034559300.1 ferritin [Helicobacter muridarum]	8.24e-73	WP_013023752.1 ferritin [Helicobacter mustelae]
WP_001108270.1 outer membrane beta-barrel protein HofF [Helicobacter pylori]	WP_001108270.1 outer membrane beta-barrel protein HofF [Helicobacter pylori]	0	WP_011577798.1 outer membrane family protein [Helicobacter acinonychis]	0	WP_053944892.1 outer membrane family protein [Helicobacter ailurogastricus]	0	WP_104763443.1 hypothetical protein [Helicobacter aurati]	1.43e-53	WP_104751664.1 outer membrane family protein [Helicobacter baculiformis]	0	WP_077390259.1 hypothetical protein [Helicobacter bilis]	2.07e-36	WP_006016073.1 outer membrane family protein [Helicobacter bizzozeronii]	0	WP_023929924.1 outer membrane family protein [Helicobacter canis]	7.37e-81	WP_014659604.1 outer membrane family protein [Helicobacter cetorum]	0			WP_002955513.1 outer membrane family protein [Helicobacter cinaedi]	2.28e-48	WP_104749084.1 outer membrane family protein [Helicobacter cynogastricus]	0	WP_104693349.1 outer membrane family protein [Helicobacter equorum]	1.4e-51	WP_013469889.1 outer membrane family protein [Helicobacter felis]	0	WP_023949334.1 outer membrane protein [Helicobacter fennelliae]	1.52e-80	CCM11811.1 Outer membrane protein [Helicobacter heilmannii ASB1.4]	0	WP_011115364.1 outer membrane family protein [Helicobacter hepaticus]	2.49e-46	WP_066388977.1 hypothetical protein [Helicobacter himalayensis]	2.58e-42	WP_034355822.1 outer membrane family protein [Helicobacter jaachi]	1.42e-53	WP_052061131.1 outer membrane family protein [Helicobacter japonicus]	2.39e-44	WP_023927851.1 outer membrane family protein [Helicobacter macacae]	3.18e-87	WP_034587775.1 outer membrane family protein [Helicobacter magdeburgensis]	2.5e-46	WP_104700137.1 outer membrane family protein [Helicobacter marmotae]	1.22e-48	WP_052089748.1 hypothetical protein [Helicobacter muridarum]	7.23e-54	WP_013022910.1 outer membrane family protein [Helicobacter mustelae]
WP_012552416.1 outer membrane beta-barrel protein HofD [Helicobacter pylori]	WP_012552416.1 outer membrane beta-barrel protein HofD [Helicobacter pylori]	0	WP_011577622.1 outer membrane family protein [Helicobacter acinonychis]	0	WP_082346440.1 outer membrane family protein [Helicobacter ailurogastricus]	0	WP_104763443.1 hypothetical protein [Helicobacter aurati]	1.91e-37	WP_104751616.1 hypothetical protein [Helicobacter baculiformis]	0	WP_077388964.1 hypothetical protein [Helicobacter bilis]	8.31e-33	WP_013890135.1 outer membrane family protein [Helicobacter bizzozeronii]	0	WP_023929924.1 outer membrane family protein [Helicobacter canis]	5.12e-41	WP_014659656.1 outer membrane family protein [Helicobacter cetorum]	0			WP_002956378.1 membrane protein [Helicobacter cinaedi]	4.29e-71	WP_104749080.1 hypothetical protein [Helicobacter cynogastricus]	0	WP_104693349.1 outer membrane family protein [Helicobacter equorum]	3.57e-48	WP_013469893.1 outer membrane family protein [Helicobacter felis]	0	WP_023949334.1 outer membrane protein [Helicobacter fennelliae]	7.21e-43	CCM73297.1 putative Outer membrane protein [Helicobacter heilmannii ASB1.4]	0	WP_011115364.1 outer membrane family protein [Helicobacter hepaticus]	3.05e-59	WP_066388977.1 hypothetical protein [Helicobacter himalayensis]	9.96e-47	WP_034355822.1 outer membrane family protein [Helicobacter jaachi]	1.82e-59	WP_052061131.1 outer membrane family protein [Helicobacter japonicus]	5.64e-59	WP_023927851.1 outer membrane family protein [Helicobacter macacae]	6.08e-45	WP_034588406.1 membrane protein [Helicobacter magdeburgensis]	1.56e-69	WP_104700137.1 outer membrane family protein [Helicobacter marmotae]	7.18e-55	WP_052089748.1 hypothetical protein [Helicobacter muridarum]	5.74e-34	WP_013023122.1 hypothetical protein [Helicobacter mustelae]
WP_041201373.1 outer membrane beta-barrel protein HofG [Helicobacter pylori]	WP_041201373.1 outer membrane beta-barrel protein HofG [Helicobacter pylori]	0	WP_011577619.1 outer membrane family protein [Helicobacter acinonychis]	0	WP_053945044.1 outer membrane family protein [Helicobacter ailurogastricus]	0	WP_104763443.1 hypothetical protein [Helicobacter aurati]	7.79e-38	WP_104751665.1 hypothetical protein [Helicobacter baculiformis]	0	WP_077390259.1 hypothetical protein [Helicobacter bilis]	1.28e-26	WP_006016066.1 outer membrane family protein [Helicobacter bizzozeronii]	0	WP_023929924.1 outer membrane family protein [Helicobacter canis]	1.25e-61	WP_014659659.1 outer membrane family protein [Helicobacter cetorum]	0			WP_002956378.1 membrane protein [Helicobacter cinaedi]	4.53e-25	WP_104749082.1 hypothetical protein [Helicobacter cynogastricus]	0	WP_104693349.1 outer membrane family protein [Helicobacter equorum]	1.51e-33	WP_013469891.1 outer membrane family protein [Helicobacter felis]	0	WP_023949334.1 outer membrane protein [Helicobacter fennelliae]	1.97e-63	CCM73293.1 Outer membrane protein [Helicobacter heilmannii ASB1.4]	0	WP_011115364.1 outer membrane family protein [Helicobacter hepaticus]	8.53e-30	WP_066388977.1 hypothetical protein [Helicobacter himalayensis]	2.69e-30	WP_034355822.1 outer membrane family protein [Helicobacter jaachi]	4.54e-40	WP_052061131.1 outer membrane family protein [Helicobacter japonicus]	3.92e-27	WP_023927851.1 outer membrane family protein [Helicobacter macacae]	2.48e-51	WP_034587775.1 outer membrane family protein [Helicobacter magdeburgensis]	3.12e-27	WP_104700137.1 outer membrane family protein [Helicobacter marmotae]	1.29e-35	WP_052089748.1 hypothetical protein [Helicobacter muridarum]	3.19e-38	WP_013022910.1 outer membrane family protein [Helicobacter mustelae]
WP_079990419.1 hypothetical protein [Helicobacter pylori]	WP_079990419.1 hypothetical protein [Helicobacter pylori]	0	WP_011577930.1 membrane protein [Helicobacter acinonychis]	0	WP_053945497.1 hypothetical protein [Helicobacter ailurogastricus]	0	WP_104762756.1 TolC family protein [Helicobacter aurati]	1.52e-82	WP_104751529.1 hypothetical protein [Helicobacter baculiformis]	0	WP_077390243.1 TolC family protein [Helicobacter bilis]	1.69e-93	WP_013890668.1 membrane protein [Helicobacter bizzozeronii]	0	WP_023929633.1 hypothetical protein [Helicobacter canis]	9.08e-148	WP_041594839.1 membrane protein [Helicobacter cetorum]	0			WP_015453243.1 TolC family protein [Helicobacter cinaedi]	5.56e-77	WP_104749903.1 hypothetical protein [Helicobacter cynogastricus]	0	WP_104694507.1 cobalt transporter [Helicobacter equorum]	1.11e-75	WP_041303223.1 membrane protein [Helicobacter felis]	0	WP_023949684.1 hypothetical protein [Helicobacter fennelliae]	1.16e-144	CCM11015.1 putative [Helicobacter heilmannii ASB1.4]	0	WP_011115465.1 cobalt transporter [Helicobacter hepaticus]	3.86e-77	WP_066389182.1 TolC family protein [Helicobacter himalayensis]	1.63e-74	WP_034353133.1 TolC family protein [Helicobacter jaachi]	3.38e-74	WP_034361565.1 TolC family protein [Helicobacter japonicus]	8.99e-82	WP_023926958.1 hypothetical protein [Helicobacter macacae]	1.3e-129	WP_034587270.1 cobalt transporter, partial [Helicobacter magdeburgensis]	5.69e-57	WP_104699930.1 cobalt transporter [Helicobacter marmotae]	2.26e-79	WP_081955675.1 nickel cobalt outer membrane efflux protein [Helicobacter muridarum]	7.26e-42	WP_013023098.1 TolC family protein [Helicobacter mustelae]
WP_000462324.1 CCA tRNA nucleotidyltransferase [Helicobacter pylori]	WP_000462324.1 CCA tRNA nucleotidyltransferase [Helicobacter pylori]	0	WP_011577674.1 CCA tRNA nucleotidyltransferase [Helicobacter acinonychis]	0	WP_053945361.1 [cytidine(C)-cytidine(C)-adenosine (A)]-adding enzyme [Helicobacter ailurogastricus]	4.9e-67	WP_104763722.1 hypothetical protein [Helicobacter aurati]	1.57e-48	WP_104752866.1 CCA tRNA nucleotidyltransferase [Helicobacter baculiformis]	4.33e-61	WP_077390135.1 polynucleotide adenylyltransferase [Helicobacter bilis]	6.63e-24			WP_023930053.1 [cytidine(C)-cytidine(C)-adenosine (A)]-adding enzyme [Helicobacter canis]	2.4e-44	WP_014658789.1 CCA tRNA nucleotidyltransferase [Helicobacter cetorum]	0	WP_104724812.1 hypothetical protein [Helicobacter cholecystus]	6.31e-57	WP_002956565.1 [cytidine(C)-cytidine(C)-adenosine (A)]-adding enzyme [Helicobacter cinaedi]	6.09e-59	WP_104750073.1 CCA tRNA nucleotidyltransferase [Helicobacter cynogastricus]	1.3e-66	WP_104693463.1 hypothetical protein [Helicobacter equorum]	2.48e-55	WP_013469336.1 [cytidine(C)-cytidine(C)-adenosine (A)]-adding enzyme [Helicobacter felis]	8.52e-68	WP_023949379.1 tRNA nucleotidyltransferase [Helicobacter fennelliae]	1.3e-51	CCM11732.1 tRNA nucleotidyltransferase [Helicobacter heilmannii ASB1.4]	2.35e-65	WP_011116547.1 CCA tRNA nucleotidyltransferase [Helicobacter hepaticus]	5.42e-56	WP_066388941.1 hypothetical protein [Helicobacter himalayensis]	4.07e-52	WP_069723521.1 CCA tRNA nucleotidyltransferase [Helicobacter jaachi]	1.78e-61	WP_034360824.1 [cytidine(C)-cytidine(C)-adenosine (A)]-adding enzyme [Helicobacter japonicus]	1.72e-57	WP_023927322.1 [cytidine(C)-cytidine(C)-adenosine (A)]-adding enzyme [Helicobacter macacae]	7.17e-50	WP_034585633.1 [cytidine(C)-cytidine(C)-adenosine (A)]-adding enzyme [Helicobacter magdeburgensis]	1.09e-59	WP_104699666.1 CCA tRNA nucleotidyltransferase [Helicobacter marmotae]	7.83e-77	WP_034557914.1 hypothetical protein [Helicobacter muridarum]	7.04e-46	WP_013022681.1 CCA tRNA nucleotidyltransferase [Helicobacter mustelae]
WP_000820014.1 hypothetical protein [Helicobacter pylori]	WP_000820014.1 hypothetical protein [Helicobacter pylori]	0	WP_011578475.1 hypothetical protein [Helicobacter acinonychis]	0	WP_053944710.1 hypothetical protein [Helicobacter ailurogastricus]	2.1e-154	WP_104762208.1 hypothetical protein [Helicobacter aurati]	1.43e-69	WP_104752137.1 hypothetical protein [Helicobacter baculiformis]	3.03e-152	WP_077389681.1 hypothetical protein [Helicobacter bilis]	4.96e-68	WP_050801608.1 hypothetical protein [Helicobacter bizzozeronii]	1.04e-145	WP_023930682.1 hypothetical protein [Helicobacter canis]	3.02e-101	WP_041594796.1 hypothetical protein [Helicobacter cetorum]	0	WP_104725110.1 hypothetical protein [Helicobacter cholecystus]	3.28e-69	WP_015453474.1 hypothetical protein [Helicobacter cinaedi]	4.85e-89	WP_104749870.1 hypothetical protein [Helicobacter cynogastricus]	9.53e-146	WP_104694382.1 hypothetical protein [Helicobacter equorum]	1.2e-83	WP_041303363.1 hypothetical protein [Helicobacter felis]	2.93e-145	WP_023946990.1 hypothetical protein [Helicobacter fennelliae]	7.66e-105	CCM73745.1 conserved hypothetical protein with DUF394 domain [Helicobacter heilmannii ASB1.4]	2.55e-152	WP_041309435.1 hypothetical protein [Helicobacter hepaticus]	2.24e-86	WP_082807956.1 hypothetical protein [Helicobacter himalayensis]	2.18e-81	WP_034353620.1 hypothetical protein [Helicobacter jaachi]	8.43e-89	WP_034360222.1 hypothetical protein [Helicobacter japonicus]	7.76e-87	WP_034560361.1 hypothetical protein [Helicobacter macacae]	2.23e-73	WP_034588892.1 hypothetical protein, partial [Helicobacter magdeburgensis]	1.49e-76	WP_104700247.1 hypothetical protein [Helicobacter marmotae]	3.03e-89	WP_034556891.1 hypothetical protein [Helicobacter muridarum]	3.85e-64	WP_013023543.1 hypothetical protein [Helicobacter mustelae]
WP_000111740.1 Sel1 repeat protein HcpE [Helicobacter pylori]	WP_000111740.1 Sel1 repeat protein HcpE [Helicobacter pylori]	0	WP_011578207.1 sel1 repeat family protein [Helicobacter acinonychis]	0	WP_082355792.1 sel1 repeat family protein [Helicobacter ailurogastricus]	1.24e-35	WP_104763324.1 hypothetical protein [Helicobacter aurati]	3.14e-39	WP_104751727.1 hypothetical protein [Helicobacter baculiformis]	1.28e-41	WP_077388154.1 hypothetical protein [Helicobacter bilis]	3.21e-51	WP_013890174.1 hypothetical protein [Helicobacter bizzozeronii]	1.84e-46	WP_084331001.1 sel1 repeat family protein [Helicobacter canis]	4.09e-25	WP_014659727.1 HcpA family protein [Helicobacter cetorum]	0	WP_104725160.1 hypothetical protein [Helicobacter cholecystus]	3.87e-28	WP_015453853.1 sel1 repeat family protein [Helicobacter cinaedi]	4.19e-30	WP_104749850.1 hypothetical protein [Helicobacter cynogastricus]	3.2e-42	WP_104694056.1 hypothetical protein [Helicobacter equorum]	1.65e-26	WP_013470055.1 Sel1 domain-containing protein [Helicobacter felis]	7.75e-41	WP_081714925.1 sel1 repeat family protein [Helicobacter fennelliae]	2.04e-27	CCM12089.1 hypothetical protein BN341_5560 [Helicobacter heilmannii ASB1.4]	2.43e-41	WP_011116666.1 sel1 repeat family protein [Helicobacter hepaticus]	1.05e-47	WP_066388845.1 sel1 repeat family protein [Helicobacter himalayensis]	4.46e-27	WP_034355462.1 Sel1 repeat protein [Helicobacter jaachi]	3.27e-28	WP_052061012.1 sel1 repeat family protein [Helicobacter japonicus]	1.33e-43	WP_023928514.1 sel1 repeat family protein [Helicobacter macacae]	3.64e-44	WP_052086365.1 sel1 repeat family protein [Helicobacter magdeburgensis]	1.71e-44	WP_104700196.1 hypothetical protein [Helicobacter marmotae]	2.35e-35	WP_081955502.1 hypothetical protein [Helicobacter muridarum]	3.06e-42	WP_013023221.1 sel1 repeat family protein [Helicobacter mustelae]
WP_000901623.1 Sel1 repeat protein HcpA [Helicobacter pylori]	WP_000901623.1 Sel1 repeat protein HcpA [Helicobacter pylori]	0	WP_041600262.1 Sel1 repeat protein HcpC [Helicobacter acinonychis]	4.34e-113	WP_082355792.1 sel1 repeat family protein [Helicobacter ailurogastricus]	8.99e-36	WP_104763324.1 hypothetical protein [Helicobacter aurati]	8.28e-35	WP_104752641.1 hypothetical protein [Helicobacter baculiformis]	9.81e-34	WP_077388586.1 sel1 repeat family protein [Helicobacter bilis]	2.7e-44	WP_013890174.1 hypothetical protein [Helicobacter bizzozeronii]	2.33e-36	WP_023929850.1 sel1 repeat family protein [Helicobacter canis]	4.58e-33	WP_014660129.1 sel1 repeat family protein [Helicobacter cetorum]	1.89e-103	WP_104725160.1 hypothetical protein [Helicobacter cholecystus]	1.72e-29	WP_014667542.1 sel1 repeat family protein [Helicobacter cinaedi]	7.55e-32	WP_104750386.1 sel1 repeat family protein [Helicobacter cynogastricus]	5.69e-34	WP_104693479.1 sel1 repeat family protein [Helicobacter equorum]	9.3e-26	WP_081458353.1 sel1 repeat family protein [Helicobacter felis]	3.59e-36	WP_081714925.1 sel1 repeat family protein [Helicobacter fennelliae]	1.84e-27	CCM12089.1 hypothetical protein BN341_5560 [Helicobacter heilmannii ASB1.4]	7.91e-28	WP_011116666.1 sel1 repeat family protein [Helicobacter hepaticus]	6.75e-39	WP_082807873.1 sel1 repeat family protein [Helicobacter himalayensis]	8.7e-27	WP_034355677.1 sel1 repeat family protein [Helicobacter jaachi]	1.03e-30	WP_052061012.1 sel1 repeat family protein [Helicobacter japonicus]	5.55e-36	WP_023928514.1 sel1 repeat family protein [Helicobacter macacae]	8.22e-33	WP_052086365.1 sel1 repeat family protein [Helicobacter magdeburgensis]	4.62e-38	WP_104699098.1 hypothetical protein [Helicobacter marmotae]	4.8e-29	WP_052089513.1 hypothetical protein [Helicobacter muridarum]	8.53e-33	WP_013023221.1 sel1 repeat family protein [Helicobacter mustelae]
WP_000768629.1 outer membrane beta-barrel protein HofC [Helicobacter pylori]	WP_000768629.1 outer membrane beta-barrel protein HofC [Helicobacter pylori]	0	WP_011577621.1 outer membrane family protein [Helicobacter acinonychis]	0	WP_053944894.1 outer membrane family protein [Helicobacter ailurogastricus]	0	WP_104763443.1 hypothetical protein [Helicobacter aurati]	1.3e-40	WP_104751615.1 hypothetical protein [Helicobacter baculiformis]	0	WP_077390259.1 hypothetical protein [Helicobacter bilis]	4.71e-31	WP_013890134.1 outer membrane family protein [Helicobacter bizzozeronii]	0	WP_023929924.1 outer membrane family protein [Helicobacter canis]	7.36e-36	WP_014659657.1 outer membrane family protein [Helicobacter cetorum]	0			WP_002955513.1 outer membrane family protein [Helicobacter cinaedi]	7.36e-31	WP_104749081.1 hypothetical protein [Helicobacter cynogastricus]	0	WP_104693349.1 outer membrane family protein [Helicobacter equorum]	2.03e-31	WP_041302885.1 outer membrane family protein [Helicobacter felis]	0	WP_023949334.1 outer membrane protein [Helicobacter fennelliae]	1.2e-29	CCM73296.1 Outer membrane protein [Helicobacter heilmannii ASB1.4]	0	WP_011115364.1 outer membrane family protein [Helicobacter hepaticus]	8.45e-25	WP_066388977.1 hypothetical protein [Helicobacter himalayensis]	5.08e-39	WP_034355822.1 outer membrane family protein [Helicobacter jaachi]	1.27e-42	WP_052061131.1 outer membrane family protein [Helicobacter japonicus]	1.32e-31	WP_023927851.1 outer membrane family protein [Helicobacter macacae]	9.24e-31	WP_034587775.1 outer membrane family protein [Helicobacter magdeburgensis]	3.22e-31	WP_104700137.1 outer membrane family protein [Helicobacter marmotae]	1.7e-31	WP_052089748.1 hypothetical protein [Helicobacter muridarum]	5.52e-32	WP_013022909.1 outer membrane family protein [Helicobacter mustelae]
WP_001279170.1 diacylglycerol kinase [Helicobacter pylori]	WP_001279170.1 diacylglycerol kinase [Helicobacter pylori]	1.32e-91	WP_011577844.1 diacylglycerol kinase [Helicobacter acinonychis]	8.57e-88	WP_053945258.1 diacylglycerol kinase [Helicobacter ailurogastricus]	1.64e-39	WP_104763193.1 diacylglycerol kinase [Helicobacter aurati]	6.82e-30	WP_104751745.1 diacylglycerol kinase [Helicobacter baculiformis]	1.98e-38	WP_005217089.1 diacylglycerol kinase [Helicobacter bilis]	2e-32	WP_013890290.1 diacylglycerol kinase [Helicobacter bizzozeronii]	4.73e-39	WP_023930799.1 diacylglycerol kinase [Helicobacter canis]	6.17e-33	WP_050854978.1 diacylglycerol kinase [Helicobacter cetorum]	2.88e-66	WP_104724581.1 diacylglycerol kinase [Helicobacter cholecystus]	4.12e-34	WP_002956286.1 diacylglycerol kinase [Helicobacter cinaedi]	2.26e-40	WP_104749157.1 diacylglycerol kinase [Helicobacter cynogastricus]	4.51e-41	WP_104693426.1 diacylglycerol kinase [Helicobacter equorum]	5.43e-33	WP_013468591.1 diacylglycerol kinase [Helicobacter felis]	4.5e-40	WP_023946994.1 diacylglycerol kinase [Helicobacter fennelliae]	4.97e-36			WP_011115064.1 MULTISPECIES: diacylglycerol kinase [Helicobacter]	1.73e-40	WP_066389687.1 diacylglycerol kinase [Helicobacter himalayensis]	8.14e-40	WP_034353746.1 diacylglycerol kinase [Helicobacter jaachi]	1.54e-38	WP_034360910.1 diacylglycerol kinase [Helicobacter japonicus]	7.72e-41	WP_023927565.1 diacylglycerol kinase [Helicobacter macacae]	2.17e-27	WP_034589218.1 diacylglycerol kinase [Helicobacter magdeburgensis]	6.73e-41	WP_104699374.1 diacylglycerol kinase [Helicobacter marmotae]	7.11e-41			WP_081441313.1 diacylglycerol kinase [Helicobacter mustelae]
WP_000689112.1 phospholipase D family protein [Helicobacter pylori]	WP_000689112.1 phospholipase D family protein [Helicobacter pylori]	0	WP_011577327.1 phospholipase D family protein [Helicobacter acinonychis]	0	WP_053945438.1 phospholipase D family protein [Helicobacter ailurogastricus]	0	WP_104762922.1 phospholipase [Helicobacter aurati]	8e-126	WP_104752981.1 hypothetical protein [Helicobacter baculiformis]	1.12e-180	WP_077389611.1 phospholipase D family protein [Helicobacter bilis]	2.5e-122	WP_041602771.1 phospholipase D family protein [Helicobacter bizzozeronii]	0	WP_023929434.1 phospholipase D family protein [Helicobacter canis]	5.22e-148	WP_014658624.1 phospholipase D family protein [Helicobacter cetorum]	0			WP_002955799.1 phospholipase D family protein [Helicobacter cinaedi]	2.29e-153	WP_104749110.1 hypothetical protein [Helicobacter cynogastricus]	0	WP_104693694.1 phospholipase [Helicobacter equorum]	4.09e-150	WP_013469857.1 phospholipase D family protein [Helicobacter felis]	1.75e-178	WP_023947729.1 phospholipase D family protein [Helicobacter fennelliae]	5.79e-153	CCM11136.1 Cardiolipin synthetase [Helicobacter heilmannii ASB1.4]	0	WP_011115530.1 MULTISPECIES: phospholipase D family protein [Helicobacter]	2.36e-160	WP_066388814.1 phospholipase D family protein [Helicobacter himalayensis]	9.55e-156	WP_034354471.1 phospholipase D family protein [Helicobacter jaachi]	8.94e-152	WP_034360740.1 phospholipase D family protein [Helicobacter japonicus]	8.04e-156	WP_023927932.1 phospholipase D family protein [Helicobacter macacae]	8.45e-143	WP_034586934.1 phospholipase D family protein [Helicobacter magdeburgensis]	7.15e-152	WP_104699143.1 phospholipase [Helicobacter marmotae]	5.07e-149	WP_034559090.1 phospholipase D family protein [Helicobacter muridarum]	1.01e-122
WP_041201345.1 hypothetical protein [Helicobacter pylori]	WP_041201345.1 hypothetical protein [Helicobacter pylori]	3.13e-177	WP_011578294.1 hypothetical protein [Helicobacter acinonychis]	5.13e-146	WP_053941225.1 hypothetical protein [Helicobacter ailurogastricus]	8.78e-80	WP_104763038.1 hypothetical protein [Helicobacter aurati]	1.86e-32	WP_104752573.1 hypothetical protein [Helicobacter baculiformis]	3.41e-87	WP_005218783.1 hypothetical protein [Helicobacter bilis]	2.24e-33	WP_013890709.1 hypothetical protein [Helicobacter bizzozeronii]	6.05e-82	WP_034577803.1 hypothetical protein [Helicobacter canis]	3.59e-29	WP_014659223.1 hypothetical protein [Helicobacter cetorum]	7.43e-141			WP_014666926.1 hypothetical protein [Helicobacter cinaedi]	3.37e-34	WP_104749897.1 hypothetical protein [Helicobacter cynogastricus]	4.02e-82	WP_104694568.1 hypothetical protein [Helicobacter equorum]	8.48e-29	WP_013469398.1 hypothetical protein [Helicobacter felis]	9.58e-88	WP_023948902.1 hypothetical protein [Helicobacter fennelliae]	4.08e-40	CCM73571.1 putative [Helicobacter heilmannii ASB1.4]	1.23e-81	WP_011116490.1 MULTISPECIES: hypothetical protein [Helicobacter]	2.8e-30			WP_034355533.1 hypothetical protein [Helicobacter jaachi]	4.08e-29	WP_052061147.1 hypothetical protein [Helicobacter japonicus]	3.73e-25	WP_023927271.1 hypothetical protein [Helicobacter macacae]	2.14e-38	WP_034587253.1 hypothetical protein [Helicobacter magdeburgensis]	7.46e-34	WP_104700082.1 hypothetical protein [Helicobacter marmotae]	1.96e-24	WP_052089420.1 hypothetical protein [Helicobacter muridarum]	7.39e-31	WP_049762184.1 hypothetical protein [Helicobacter mustelae]
WP_041201349.1 outer membrane beta-barrel protein HofA [Helicobacter pylori]	WP_041201349.1 outer membrane beta-barrel protein HofA [Helicobacter pylori]	0	WP_011577793.1 outer membrane family protein [Helicobacter acinonychis]	3.9e-93	WP_053944852.1 outer membrane family protein [Helicobacter ailurogastricus]	8.38e-180	WP_104763443.1 hypothetical protein [Helicobacter aurati]	1.86e-32	WP_104752638.1 hypothetical protein [Helicobacter baculiformis]	0	WP_077390259.1 hypothetical protein [Helicobacter bilis]	7.85e-27	WP_013890132.1 outer membrane family protein [Helicobacter bizzozeronii]	1.87e-92	WP_023929924.1 outer membrane family protein [Helicobacter canis]	4.47e-57	WP_050854969.1 outer membrane family protein [Helicobacter cetorum]	0			WP_002956378.1 membrane protein [Helicobacter cinaedi]	5.32e-31	WP_104749192.1 hypothetical protein [Helicobacter cynogastricus]	4.54e-152	WP_104693349.1 outer membrane family protein [Helicobacter equorum]	4.38e-27	WP_013469752.1 outer membrane family protein [Helicobacter felis]	0	WP_023949334.1 outer membrane protein [Helicobacter fennelliae]	2.16e-50	CCM73642.1 Outer membrane protein [Helicobacter heilmannii ASB1.4]	1.42e-177			WP_066388977.1 hypothetical protein [Helicobacter himalayensis]	1.61e-31	WP_034355822.1 outer membrane family protein [Helicobacter jaachi]	9.88e-35	WP_052061131.1 outer membrane family protein [Helicobacter japonicus]	3.46e-22	WP_023927851.1 outer membrane family protein [Helicobacter macacae]	4.21e-46	WP_034588406.1 membrane protein [Helicobacter magdeburgensis]	2.86e-31	WP_104700137.1 outer membrane family protein [Helicobacter marmotae]	1.5e-28			WP_013022910.1 outer membrane family protein [Helicobacter mustelae]
WP_000540103.1 HP1117 family Sel1-like repeat protein [Helicobacter pylori]	WP_000540103.1 HP1117 family Sel1-like repeat protein [Helicobacter pylori]	0	WP_011577527.1 sel1 repeat family protein [Helicobacter acinonychis]	6.06e-142	WP_082355792.1 sel1 repeat family protein [Helicobacter ailurogastricus]	5.13e-49	WP_104763324.1 hypothetical protein [Helicobacter aurati]	1.92e-26	WP_104752806.1 sel1 repeat family protein [Helicobacter baculiformis]	5.94e-51	WP_077388586.1 sel1 repeat family protein [Helicobacter bilis]	7.15e-43	WP_013890174.1 hypothetical protein [Helicobacter bizzozeronii]	2.04e-48			WP_014659925.1 sel1 repeat family protein [Helicobacter cetorum]	1.16e-148			WP_015453853.1 sel1 repeat family protein [Helicobacter cinaedi]	7.43e-22	WP_104750386.1 sel1 repeat family protein [Helicobacter cynogastricus]	3.34e-45			WP_081458353.1 sel1 repeat family protein [Helicobacter felis]	3.4e-47			CCM12089.1 hypothetical protein BN341_5560 [Helicobacter heilmannii ASB1.4]	2.66e-35	WP_011116666.1 sel1 repeat family protein [Helicobacter hepaticus]	1.28e-26	WP_066388845.1 sel1 repeat family protein [Helicobacter himalayensis]	4.62e-21			WP_052061012.1 sel1 repeat family protein [Helicobacter japonicus]	1.17e-30	WP_023928514.1 sel1 repeat family protein [Helicobacter macacae]	1.75e-22	WP_052086365.1 sel1 repeat family protein [Helicobacter magdeburgensis]	3.02e-27			WP_081955502.1 hypothetical protein [Helicobacter muridarum]	1.22e-21	WP_013023221.1 sel1 repeat family protein [Helicobacter mustelae]
WP_000788001.1 transporter [Helicobacter pylori]	WP_000788001.1 transporter [Helicobacter pylori]	0	WP_011578070.1 transporter [Helicobacter acinonychis]	0	WP_053944870.1 hypothetical protein [Helicobacter ailurogastricus]	0	WP_104763273.1 hypothetical protein [Helicobacter aurati]	1.07e-82	WP_104751741.1 hypothetical protein [Helicobacter baculiformis]	0	WP_077390043.1 hypothetical protein [Helicobacter bilis]	1.02e-161			WP_023928976.1 hypothetical protein [Helicobacter canis]	0	WP_014658888.1 transporter [Helicobacter cetorum]	0	WP_104724282.1 hypothetical protein [Helicobacter cholecystus]	6.99e-71	WP_015453800.1 hypothetical protein [Helicobacter cinaedi]	6.44e-52	WP_104750308.1 hypothetical protein [Helicobacter cynogastricus]	0			WP_013469509.1 membrane protein [Helicobacter felis]	0	WP_034550310.1 hypothetical protein [Helicobacter fennelliae]	0			WP_011115503.1 transporter [Helicobacter hepaticus]	1.13e-57					WP_034362273.1 transporter [Helicobacter japonicus]	5.2e-48	WP_051397686.1 hypothetical protein [Helicobacter macacae]	0	WP_034584907.1 transporter [Helicobacter magdeburgensis]	2.68e-53			WP_052089657.1 hypothetical protein [Helicobacter muridarum]	3.36e-171	WP_081441314.1 hypothetical protein [Helicobacter mustelae]
WP_000943858.1 Sel1 repeat protein HcpG [Helicobacter pylori]	WP_000943858.1 Sel1 repeat protein HcpG [Helicobacter pylori]	0	WP_041600262.1 Sel1 repeat protein HcpC [Helicobacter acinonychis]	4e-84	WP_082355792.1 sel1 repeat family protein [Helicobacter ailurogastricus]	1.74e-39	WP_104763324.1 hypothetical protein [Helicobacter aurati]	1.38e-33	WP_104752641.1 hypothetical protein [Helicobacter baculiformis]	8.8e-40	WP_077388586.1 sel1 repeat family protein [Helicobacter bilis]	3.21e-37	WP_013890174.1 hypothetical protein [Helicobacter bizzozeronii]	1.41e-37	WP_023929849.1 hypothetical protein [Helicobacter canis]	2.71e-26	WP_014660129.1 sel1 repeat family protein [Helicobacter cetorum]	6.74e-82	WP_104723362.1 hypothetical protein [Helicobacter cholecystus]	9.04e-23	WP_015453853.1 sel1 repeat family protein [Helicobacter cinaedi]	3.02e-21	WP_104749850.1 hypothetical protein [Helicobacter cynogastricus]	2.03e-37	WP_104693479.1 sel1 repeat family protein [Helicobacter equorum]	8.65e-25	WP_081458353.1 sel1 repeat family protein [Helicobacter felis]	1.86e-39			CCM10925.1 hypothetical protein BN341_18430 [Helicobacter heilmannii ASB1.4]	4.49e-24	WP_011116666.1 sel1 repeat family protein [Helicobacter hepaticus]	3.27e-37	WP_082807873.1 sel1 repeat family protein [Helicobacter himalayensis]	8.27e-24	WP_081946262.1 sel1 repeat family protein [Helicobacter jaachi]	6.77e-31	WP_052061012.1 sel1 repeat family protein [Helicobacter japonicus]	1e-33	WP_023928514.1 sel1 repeat family protein [Helicobacter macacae]	9.29e-28	WP_052086365.1 sel1 repeat family protein [Helicobacter magdeburgensis]	1.15e-35	WP_104700196.1 hypothetical protein [Helicobacter marmotae]	7.48e-28	WP_081955502.1 hypothetical protein [Helicobacter muridarum]	1.3e-31	WP_013023221.1 sel1 repeat family protein [Helicobacter mustelae]
WP_001159179.1 hypothetical protein [Helicobacter pylori]	WP_001159179.1 hypothetical protein [Helicobacter pylori]	5.76e-85	WP_011577336.1 hypothetical protein [Helicobacter acinonychis]	1.36e-79	WP_053940595.1 hypothetical protein [Helicobacter ailurogastricus]	2.98e-32	WP_104762987.1 hypothetical protein [Helicobacter aurati]	6.44e-25	WP_104751592.1 hypothetical protein [Helicobacter baculiformis]	1.6e-30	WP_077388745.1 hypothetical protein [Helicobacter bilis]	2.56e-27	WP_006016997.1 hypothetical protein [Helicobacter bizzozeronii]	3.56e-24	WP_023929892.1 hypothetical protein [Helicobacter canis]	4.59e-40	WP_014658615.1 hypothetical protein [Helicobacter cetorum]	4.83e-65	WP_104724858.1 hypothetical protein [Helicobacter cholecystus]	1.65e-40	WP_002955784.1 hypothetical protein [Helicobacter cinaedi]	9.32e-37	WP_104749661.1 hypothetical protein [Helicobacter cynogastricus]	5.16e-28	WP_104693882.1 hypothetical protein [Helicobacter equorum]	9.67e-42	WP_013468783.1 hypothetical protein [Helicobacter felis]	1.38e-25	WP_023948094.1 hypothetical protein [Helicobacter fennelliae]	1.38e-38	CCM12158.1 hypothetical protein BN341_4760 [Helicobacter heilmannii ASB1.4]	7.41e-31	WP_011115520.1 MULTISPECIES: hypothetical protein [Helicobacter]	3.07e-35	WP_066388717.1 hypothetical protein [Helicobacter himalayensis]	8.48e-33	WP_034354652.1 hypothetical protein [Helicobacter jaachi]	1.91e-32	WP_034362487.1 hypothetical protein [Helicobacter japonicus]	1.31e-34	WP_023928341.1 hypothetical protein [Helicobacter macacae]	4.49e-36	WP_034587695.1 hypothetical protein [Helicobacter magdeburgensis]	7.14e-38	WP_104699152.1 hypothetical protein [Helicobacter marmotae]	1.14e-36			WP_013023075.1 hypothetical protein [Helicobacter mustelae]
WP_000892789.1 Sel1 repeat protein HcpC [Helicobacter pylori]	WP_000892789.1 Sel1 repeat protein HcpC [Helicobacter pylori]	0	WP_041600262.1 Sel1 repeat protein HcpC [Helicobacter acinonychis]	0	WP_082355792.1 sel1 repeat family protein [Helicobacter ailurogastricus]	6.87e-51	WP_104763324.1 hypothetical protein [Helicobacter aurati]	1.63e-50	WP_104752806.1 sel1 repeat family protein [Helicobacter baculiformis]	7.41e-51	WP_077388154.1 hypothetical protein [Helicobacter bilis]	1.52e-56	WP_013890174.1 hypothetical protein [Helicobacter bizzozeronii]	1.31e-52	WP_023929849.1 hypothetical protein [Helicobacter canis]	9.21e-37	WP_014660129.1 sel1 repeat family protein [Helicobacter cetorum]	0	WP_104725160.1 hypothetical protein [Helicobacter cholecystus]	3.39e-27	WP_015453853.1 sel1 repeat family protein [Helicobacter cinaedi]	1.17e-30	WP_104749850.1 hypothetical protein [Helicobacter cynogastricus]	2.4e-44	WP_104694056.1 hypothetical protein [Helicobacter equorum]	4.43e-26	WP_081458353.1 sel1 repeat family protein [Helicobacter felis]	1.86e-46	WP_081714925.1 sel1 repeat family protein [Helicobacter fennelliae]	1.72e-31	CCM12089.1 hypothetical protein BN341_5560 [Helicobacter heilmannii ASB1.4]	9.05e-38	WP_011116666.1 sel1 repeat family protein [Helicobacter hepaticus]	2.63e-49	WP_082807873.1 sel1 repeat family protein [Helicobacter himalayensis]	3.77e-26	WP_081946262.1 sel1 repeat family protein [Helicobacter jaachi]	8.66e-34	WP_052061012.1 sel1 repeat family protein [Helicobacter japonicus]	1.46e-49	WP_023928514.1 sel1 repeat family protein [Helicobacter macacae]	3.13e-43	WP_052086365.1 sel1 repeat family protein [Helicobacter magdeburgensis]	3.04e-49	WP_104700196.1 hypothetical protein [Helicobacter marmotae]	4.04e-34	WP_081955502.1 hypothetical protein [Helicobacter muridarum]	4.72e-47	WP_013023221.1 sel1 repeat family protein [Helicobacter mustelae]
WP_000816869.1 hypothetical protein [Helicobacter pylori]	WP_000816869.1 hypothetical protein [Helicobacter pylori]	0	WP_011577929.1 sodium:proton antiporter [Helicobacter acinonychis]	0	WP_053945496.1 sodium:proton antiporter [Helicobacter ailurogastricus]	4.14e-156			WP_104751534.1 sodium:proton antiporter [Helicobacter baculiformis]	1.06e-158	WP_077388943.1 nickel-cobalt-cadmium resistance protein [Helicobacter bilis]	2.43e-95	WP_013890669.1 sodium:proton antiporter [Helicobacter bizzozeronii]	3.49e-154	WP_023929634.1 hypothetical protein [Helicobacter canis]	2.09e-124	WP_014659819.1 sodium:proton antiporter [Helicobacter cetorum]	0			WP_002957248.1 sodium:proton antiporter [Helicobacter cinaedi]	2.41e-117	WP_104749885.1 sodium:proton antiporter [Helicobacter cynogastricus]	8e-152	WP_104694506.1 sodium:proton antiporter [Helicobacter equorum]	2.04e-99	WP_013469415.1 sodium:proton antiporter [Helicobacter felis]	3.83e-151	WP_023949683.1 nickel-cobalt-cadmium resistance protein [Helicobacter fennelliae]	2.81e-127	CCM11014.2 nickel-cobalt-cadmium resistance protein (nccB) [Helicobacter heilmannii ASB1.4]	8.69e-158	WP_011115466.1 sodium:proton antiporter [Helicobacter hepaticus]	1.72e-120	WP_066389181.1 sodium:proton antiporter [Helicobacter himalayensis]	4.86e-105	WP_034353134.1 sodium:proton antiporter [Helicobacter jaachi]	2.56e-118	WP_034361564.1 sodium:proton antiporter [Helicobacter japonicus]	1.15e-117			WP_034587752.1 sodium:proton antiporter [Helicobacter magdeburgensis]	2.44e-118	WP_104699931.1 sodium:proton antiporter [Helicobacter marmotae]	1.82e-111			WP_013023099.1 sodium:proton antiporter [Helicobacter mustelae]
WP_000868000.1 hypothetical protein [Helicobacter pylori]	WP_000868000.1 hypothetical protein [Helicobacter pylori]	1.11e-73	WP_011578005.1 hypothetical protein [Helicobacter acinonychis]	7.78e-72	WP_053941275.1 hypothetical protein [Helicobacter ailurogastricus]	2.39e-29	WP_104762682.1 hypothetical protein [Helicobacter aurati]	3.26e-22	WP_104752427.1 hypothetical protein [Helicobacter baculiformis]	3.16e-30	WP_004084531.1 hypothetical protein [Helicobacter bilis]	1.14e-22	WP_006017866.1 hypothetical protein [Helicobacter bizzozeronii]	3e-31	WP_023930084.1 hypothetical protein [Helicobacter canis]	1.66e-22	WP_014659716.1 hypothetical protein [Helicobacter cetorum]	9.11e-67			WP_002956114.1 hypothetical protein [Helicobacter cinaedi]	1.84e-24	WP_104749267.1 hypothetical protein [Helicobacter cynogastricus]	1.84e-24			WP_013469835.1 hypothetical protein [Helicobacter felis]	2.71e-24	WP_023946547.1 hypothetical protein [Helicobacter fennelliae]	8.02e-24	CCM11295.1 Motility integral membrane protein [Helicobacter heilmannii ASB1.4]	9.9e-27	WP_011115985.1 MULTISPECIES: hypothetical protein [Helicobacter]	9.87e-26			WP_034356858.1 hypothetical protein [Helicobacter jaachi]	7.19e-25	WP_034362950.1 membrane protein [Helicobacter japonicus]	9.2e-25			WP_034586131.1 hypothetical protein [Helicobacter magdeburgensis]	2.76e-25	WP_104699958.1 hypothetical protein [Helicobacter marmotae]	9.3e-23	WP_034559405.1 hypothetical protein [Helicobacter muridarum]	1.7e-22	WP_013023600.1 hypothetical protein [Helicobacter mustelae]
WP_000742695.1 UDP-4-amino-4,6-dideoxy-N-acetyl-beta-L-altrosamine N-acetyltransferase [Helicobacter pylori]	WP_000742695.1 UDP-4-amino-4,6-dideoxy-N-acetyl-beta-L-altrosamine N-acetyltransferase [Helicobacter pylori]	1.14e-131	WP_011577873.1 UDP-4-amino-4,6-dideoxy-N-acetyl-beta-L-altrosamine N-acetyltransferase [Helicobacter acinonychis]	1.4e-114	WP_053940973.1 UDP-4-amino-4,6-dideoxy-N-acetyl-beta-L-altrosamine N-acetyltransferase [Helicobacter ailurogastricus]	1.99e-50	WP_104763661.1 UDP-4-amino-4,6-dideoxy-N-acetyl-beta-L-altrosamine N-acetyltransferase [Helicobacter aurati]	2.16e-26	WP_104752282.1 UDP-4-amino-4,6-dideoxy-N-acetyl-beta-L-altrosamine N-acetyltransferase [Helicobacter baculiformis]	8.26e-51	WP_077388994.1 UDP-4-amino-4,6-dideoxy-N-acetyl-beta-L-altrosamine N-acetyltransferase [Helicobacter bilis]	6.61e-24	WP_013890514.1 UDP-4-amino-4,6-dideoxy-N-acetyl-beta-L-altrosamine N-acetyltransferase [Helicobacter bizzozeronii]	4.38e-49	WP_023929831.1 pseudaminic acid synthase [Helicobacter canis]	2.48e-36	WP_041594875.1 UDP-4-amino-4,6-dideoxy-N-acetyl-beta-L-altrosamine N-acetyltransferase [Helicobacter cetorum]	6.08e-99			WP_002955753.1 UDP-4-amino-4,6-dideoxy-N-acetyl-beta-L-altrosamine N-acetyltransferase [Helicobacter cinaedi]	1.01e-41	WP_104749184.1 UDP-4-amino-4,6-dideoxy-N-acetyl-beta-L-altrosamine N-acetyltransferase [Helicobacter cynogastricus]	5.59e-52	WP_104693710.1 hypothetical protein [Helicobacter equorum]	1.97e-35	WP_013469967.1 UDP-4-amino-4,6-dideoxy-N-acetyl-beta-L-altrosamine N-acetyltransferase [Helicobacter felis]	1.13e-51	WP_023948599.1 UDP-4-amino-4,6-dideoxy-N-acetyl-beta-L-altrosamine N-acetyltransferase [Helicobacter fennelliae]	9.37e-53	CCM73335.1 flagellar protein G (flaG) [Helicobacter heilmannii ASB1.4]	2.81e-51	WP_011115747.1 UDP-4-amino-4,6-dideoxy-N-acetyl-beta-L-altrosamine N-acetyltransferase [Helicobacter hepaticus]	2.63e-45			WP_034352341.1 UDP-4-amino-4,6-dideoxy-N-acetyl-beta-L-altrosamine N-acetyltransferase [Helicobacter jaachi]	5.73e-39	WP_034362318.1 UDP-4-amino-4,6-dideoxy-N-acetyl-beta-L-altrosamine N-acetyltransferase [Helicobacter japonicus]	6.9e-43	WP_023926780.1 UDP-4-amino-4,6-dideoxy-N-acetyl-beta-L-altrosamine N-acetyltransferase [Helicobacter macacae]	6.36e-45	WP_034588484.1 UDP-4-amino-4,6-dideoxy-N-acetyl-beta-L-altrosamine N-acetyltransferase [Helicobacter magdeburgensis]	3.67e-42	WP_104699726.1 UDP-4-amino-4,6-dideoxy-N-acetyl-beta-L-altrosamine N-acetyltransferase [Helicobacter marmotae]	9.08e-44	WP_034556919.1 UDP-4-amino-4,6-dideoxy-N-acetyl-beta-L-altrosamine N-acetyltransferase [Helicobacter muridarum]	1.88e-28	WP_013023495.1 UDP-4-amino-4,6-dideoxy-N-acetyl-beta-L-altrosamine N-acetyltransferase [Helicobacter mustelae]
WP_001268296.1 ATP-binding protein [Helicobacter pylori]	WP_001268296.1 ATP-binding protein [Helicobacter pylori]	0	WP_011577108.1 ATP-binding protein [Helicobacter acinonychis]	0	WP_082355899.1 ATP-binding protein [Helicobacter ailurogastricus]	5.86e-40			WP_104752210.1 ATP-binding protein [Helicobacter baculiformis]	7.17e-53	WP_077388006.1 ATP-binding protein [Helicobacter bilis]	2.66e-25	WP_013890409.1 ATP-binding protein [Helicobacter bizzozeronii]	3.36e-42	WP_023930679.1 ATP-binding protein [Helicobacter canis]	7.13e-45	WP_014659338.1 ATP-binding protein [Helicobacter cetorum]	0	WP_104723505.1 ATPase [Helicobacter cholecystus]	7.8e-44	WP_015453739.1 ATP-binding protein [Helicobacter cinaedi]	6.08e-34	WP_104750366.1 ATP-binding protein [Helicobacter cynogastricus]	2.59e-51	WP_104694318.1 ATPase [Helicobacter equorum]	1.02e-39	WP_013469781.1 ATP-binding protein [Helicobacter felis]	1.24e-48	WP_023948080.1 predicted ATPase [Helicobacter fennelliae]	1.25e-41	CCM12397.1 hypothetical protein BN341_7550 [Helicobacter heilmannii ASB1.4]	4.64e-39	WP_011115324.1 MULTISPECIES: ATP-binding protein [Helicobacter]	1.84e-35	WP_066388962.1 hypothetical protein [Helicobacter himalayensis]	1.63e-36	WP_034355187.1 ATP-binding protein [Helicobacter jaachi]	4.58e-38	WP_034362743.1 ATPase [Helicobacter japonicus]	2.05e-37	WP_023928732.1 ATP-binding protein [Helicobacter macacae]	1.75e-38	WP_034584685.1 ATPase [Helicobacter magdeburgensis]	1.32e-33	WP_104699799.1 ATPase [Helicobacter marmotae]	3.04e-30			WP_013023386.1 ATP-binding protein [Helicobacter mustelae]
WP_000114771.1 hypothetical protein [Helicobacter pylori]	WP_000114771.1 hypothetical protein [Helicobacter pylori]	0	WP_011577971.1 hypothetical protein [Helicobacter acinonychis]	0	WP_053944912.1 hypothetical protein [Helicobacter ailurogastricus]	2.84e-121	WP_104763018.1 hypothetical protein [Helicobacter aurati]	2.25e-35	WP_104752475.1 heterodisulfide reductase [Helicobacter baculiformis]	1.66e-122	WP_077388180.1 hypothetical protein [Helicobacter bilis]	1.73e-31	WP_013890375.1 hypothetical protein [Helicobacter bizzozeronii]	2.81e-66	WP_023929069.1 hypothetical protein [Helicobacter canis]	1.51e-60	WP_014659688.1 hypothetical protein [Helicobacter cetorum]	0			WP_002956649.1 hypothetical protein [Helicobacter cinaedi]	1.31e-52	WP_104750035.1 heterodisulfide reductase [Helicobacter cynogastricus]	1.47e-128			WP_013469380.1 heterodisulfide reductase [Helicobacter felis]	2.18e-129			CCM11789.1 hypothetical protein BN341_1240 [Helicobacter heilmannii ASB1.4]	5.87e-118	WP_011116651.1 hypothetical protein [Helicobacter hepaticus]	1.92e-48	WP_066388431.1 hypothetical protein [Helicobacter himalayensis]	5.11e-27			WP_034361023.1 hypothetical protein [Helicobacter japonicus]	9.43e-47	WP_023926909.1 hypothetical protein [Helicobacter macacae]	1.52e-47	WP_034588650.1 hypothetical protein [Helicobacter magdeburgensis]	7.17e-52	WP_104700183.1 hypothetical protein [Helicobacter marmotae]	3.6e-45	WP_052089428.1 hypothetical protein [Helicobacter muridarum]	3.4e-39
WP_000487418.1 fucosyltransferase [Helicobacter pylori]	WP_000487418.1 fucosyltransferase [Helicobacter pylori]	0	WP_011577936.1 fucosyltransferase [Helicobacter acinonychis]	0	WP_082355992.1 alpha-1,3-fucosyltransferase [Helicobacter ailurogastricus]	1.59e-102	WP_104763267.1 alpha-1,3-fucosyltransferase [Helicobacter aurati]	1.41e-39	WP_104752131.1 alpha-1,3-fucosyltransferase [Helicobacter baculiformis]	5.53e-97	WP_077388842.1 alpha-1,3-fucosyltransferase [Helicobacter bilis]	1.37e-36	WP_041602993.1 alpha-1,3-fucosyltransferase [Helicobacter bizzozeronii]	4.84e-67	WP_023930767.1 hypothetical protein [Helicobacter canis]	3.67e-38							WP_104749076.1 fucosyltransferase [Helicobacter cynogastricus]	4.34e-104			WP_081458367.1 alpha-1,3-fucosyltransferase [Helicobacter felis]	1.49e-75	WP_051404606.1 hypothetical protein [Helicobacter fennelliae]	1.42e-42	CCM12386.1 ALPHA (1,3)-FUCOSYLTRANSFERASE [Helicobacter heilmannii ASB1.4]	6.4e-46	WP_011116615.1 alpha-1,3-fucosyl transferase [Helicobacter hepaticus]	7.35e-42	WP_066389394.1 hypothetical protein [Helicobacter himalayensis]	7.14e-44	WP_034352281.1 hypothetical protein [Helicobacter jaachi]	4.54e-31					WP_034589684.1 alpha-1,3-fucosyl transferase [Helicobacter magdeburgensis]	5.57e-42	WP_104700720.1 alpha-1,3-fucosyl transferase [Helicobacter marmotae]	5.24e-42	WP_052089913.1 hypothetical protein [Helicobacter muridarum]	9.19e-43
WP_000790557.1 RNA-binding protein [Helicobacter pylori]	WP_000790557.1 RNA-binding protein [Helicobacter pylori]	9.55e-58	WP_011578058.1 RNA-binding protein [Helicobacter acinonychis]	2.06e-54	WP_053945197.1 RNA-binding protein [Helicobacter ailurogastricus]	4.77e-47			WP_104752887.1 RNA-binding protein [Helicobacter baculiformis]	3.37e-45	WP_077388337.1 RNA-binding protein [Helicobacter bilis]	5.25e-23	WP_006017972.1 RNA-binding protein [Helicobacter bizzozeronii]	1.76e-44	WP_023929323.1 hypothetical protein [Helicobacter canis]	1.97e-35	WP_014658877.1 RNA-binding protein [Helicobacter cetorum]	6.92e-50			WP_014666481.1 RNA-binding protein [Helicobacter cinaedi]	3.89e-33	WP_104749049.1 RNA-binding protein [Helicobacter cynogastricus]	6.04e-43			WP_013469179.1 RNA-binding protein [Helicobacter felis]	3.7e-43	WP_023946612.1 RNA-binding protein [Helicobacter fennelliae]	2.16e-37	CCM10864.1 Rna-binding protein [Helicobacter heilmannii ASB1.4]	8.62e-29	WP_011115162.1 MULTISPECIES: RNA-binding protein [Helicobacter]	7.04e-34	WP_066386793.1 RNA-binding protein [Helicobacter himalayensis]	1.95e-34	WP_034356575.1 RNA-binding protein [Helicobacter jaachi]	2.85e-35	WP_034360687.1 RNA-binding protein [Helicobacter japonicus]	3.65e-33	WP_034560577.1 RNA-binding protein [Helicobacter macacae]	4.08e-35	WP_034589177.1 RNA-binding protein [Helicobacter magdeburgensis]	1.1e-32	WP_104700057.1 RNA-binding protein [Helicobacter marmotae]	8.14e-36
WP_041201341.1 methicillin resistance protein [Helicobacter pylori]	WP_041201341.1 methicillin resistance protein [Helicobacter pylori]	0	WP_011577016.1 methicillin resistance protein [Helicobacter acinonychis]	0	WP_082355817.1 undecaprenyl/decaprenyl-phosphate alpha-N-acetylglucosaminyl 1-phosphate transferase [Helicobacter ailurogastricus]	2.78e-102			WP_104752014.1 methicillin resistance protein [Helicobacter baculiformis]	3.2e-104			WP_041602943.1 undecaprenyl/decaprenyl-phosphate alpha-N-acetylglucosaminyl 1-phosphate transferase [Helicobacter bizzozeronii]	1.6e-106	WP_023929371.1 undecaprenyl/decaprenyl-phosphate alpha-N-acetylglucosaminyl 1-phosphate transferase [Helicobacter canis]	2.45e-63	WP_014659258.1 methicillin resistance protein [Helicobacter cetorum]	0	WP_104724608.1 undecaprenyl/decaprenyl-phosphate alpha-N-acetylglucosaminyl 1-phosphate transferase [Helicobacter cholecystus]	5.72e-69	WP_015453819.1 undecaprenyl/decaprenyl-phosphate alpha-N-acetylglucosaminyl 1-phosphate transferase [Helicobacter cinaedi]	4.54e-78	WP_104750167.1 methicillin resistance protein [Helicobacter cynogastricus]	1.19e-100	WP_104694513.1 undecaprenyl/decaprenyl-phosphate alpha-N-acetylglucosaminyl 1-phosphate transferase [Helicobacter equorum]	5.96e-74	WP_013469271.1 undecaprenyl/decaprenyl-phosphate alpha-N-acetylglucosaminyl 1-phosphate transferase [Helicobacter felis]	7.15e-104	WP_023949212.1 undecaprenyl/decaprenyl-phosphate alpha-N-acetylglucosaminyl 1-phosphate transferase [Helicobacter fennelliae]	2.4e-68	CCM12144.1 Undecaprenyl-phosphate N-acetylglucosaminyl 1-phosphate transferase [Helicobacter heilmannii ASB1.4]	1.34e-104			WP_066387404.1 undecaprenyl/decaprenyl-phosphate alpha-N-acetylglucosaminyl 1-phosphate transferase [Helicobacter himalayensis]	1.84e-83	WP_081946233.1 undecaprenyl/decaprenyl-phosphate alpha-N-acetylglucosaminyl 1-phosphate transferase [Helicobacter jaachi]	1.68e-72			WP_023926901.1 undecaprenyl/decaprenyl-phosphate alpha-N-acetylglucosaminyl 1-phosphate transferase [Helicobacter macacae]	8.25e-44			WP_104699825.1 undecaprenyl/decaprenyl-phosphate alpha-N-acetylglucosaminyl 1-phosphate transferase [Helicobacter marmotae]	8.58e-76	WP_034557220.1 undecaprenyl/decaprenyl-phosphate alpha-N-acetylglucosaminyl 1-phosphate transferase [Helicobacter muridarum]	8.97e-27	WP_013023454.1 undecaprenyl/decaprenyl-phosphate alpha-N-acetylglucosaminyl 1-phosphate transferase [Helicobacter mustelae]
WP_000703787.1 energy transducer TonB [Helicobacter pylori]	WP_000703787.1 energy transducer TonB [Helicobacter pylori]	0	WP_011577231.1 energy transducer TonB [Helicobacter acinonychis]	1.1e-105	WP_053944978.1 energy transducer TonB [Helicobacter ailurogastricus]	1.01e-56	WP_104763742.1 energy transducer TonB [Helicobacter aurati]	1.16e-28	WP_104752870.1 energy transducer TonB [Helicobacter baculiformis]	5.21e-66	WP_077388750.1 energy transducer TonB [Helicobacter bilis]	2.49e-23	WP_006018076.1 energy transducer TonB [Helicobacter bizzozeronii]	1.51e-54	WP_023929987.1 energy transducer TonB [Helicobacter canis]	9.07e-41	WP_014659489.1 energy transducer TonB [Helicobacter cetorum]	3.45e-85	WP_104724378.1 hypothetical protein [Helicobacter cholecystus]	4.67e-27	WP_002956982.1 energy transducer TonB [Helicobacter cinaedi]	7.26e-23	WP_104750077.1 energy transducer TonB [Helicobacter cynogastricus]	4.36e-58	WP_104693380.1 hypothetical protein [Helicobacter equorum]	2.42e-23	WP_041303196.1 energy transducer TonB [Helicobacter felis]	4.93e-60			CCM12221.1 Y22D7AR.1 [Helicobacter heilmannii ASB1.4]	1.35e-46	WP_011115198.1 energy transducer TonB [Helicobacter hepaticus]	2.26e-26			WP_034356733.1 energy transducer TonB [Helicobacter jaachi]	1.71e-22	WP_084707871.1 energy transducer TonB [Helicobacter japonicus]	2.6e-23	WP_023927057.1 energy transducer TonB [Helicobacter macacae]	3.53e-37	WP_052086433.1 energy transducer TonB [Helicobacter magdeburgensis]	6.31e-22	WP_104699838.1 energy transducer TonB [Helicobacter marmotae]	4.92e-25	WP_034557760.1 energy transducer TonB [Helicobacter muridarum]	4.14e-27	WP_013022646.1 energy transducer TonB [Helicobacter mustelae]
WP_000788231.1 hypothetical protein [Helicobacter pylori]	WP_000788231.1 hypothetical protein [Helicobacter pylori]	2.04e-132	WP_011578435.1 hypothetical protein [Helicobacter acinonychis]	1.05e-128	WP_082355943.1 hypothetical protein [Helicobacter ailurogastricus]	1.2e-22	WP_104763023.1 hypothetical protein [Helicobacter aurati]	6.11e-30	WP_104751639.1 hypothetical protein [Helicobacter baculiformis]	1.25e-24	WP_077388178.1 hypothetical protein [Helicobacter bilis]	2.99e-27	WP_041602843.1 hypothetical protein [Helicobacter bizzozeronii]	1.92e-24	WP_023929844.1 hypothetical protein [Helicobacter canis]	3.83e-29	WP_014660011.1 DnaA initiator-associating factor for replication initiation HobA [Helicobacter cetorum]	8.67e-121	WP_104725006.1 hypothetical protein [Helicobacter cholecystus]	2.04e-23	WP_002957243.1 hypothetical protein [Helicobacter cinaedi]	1.2e-21							WP_023946092.1 hypothetical protein [Helicobacter fennelliae]	1.35e-24	CCM73591.1 hypothetical protein BN341_12960 [Helicobacter heilmannii ASB1.4]	1.49e-23	WP_034366242.1 MULTISPECIES: hypothetical protein [Helicobacter]	2.11e-23	WP_066388185.1 hypothetical protein [Helicobacter himalayensis]	2.04e-22	WP_034353122.1 hypothetical protein [Helicobacter jaachi]	1.02e-21	WP_034361571.1 hypothetical protein [Helicobacter japonicus]	1.78e-21	WP_023927186.1 hypothetical protein [Helicobacter macacae]	3.6e-27	WP_034587263.1 hypothetical protein [Helicobacter magdeburgensis]	1.81e-22			WP_034556639.1 hypothetical protein [Helicobacter muridarum]	3.85e-30	WP_081441268.1 hypothetical protein [Helicobacter mustelae]
WP_000925195.1 penicillin-binding protein activator LpoB [Helicobacter pylori]	WP_000925195.1 penicillin-binding protein activator LpoB [Helicobacter pylori]	3.11e-156	WP_011577131.1 penicillin-binding protein activator LpoB [Helicobacter acinonychis]	5.79e-125	WP_053942045.1 penicillin-binding protein activator LpoB [Helicobacter ailurogastricus]	6.18e-42	WP_104762209.1 penicillin-binding protein activator LpoB [Helicobacter aurati]	7.41e-34	WP_104752232.1 penicillin-binding protein activator LpoB [Helicobacter baculiformis]	6.75e-44	WP_004087103.1 penicillin-binding protein activator LpoB [Helicobacter bilis]	1.36e-33	WP_013889622.1 penicillin-binding protein activator LpoB [Helicobacter bizzozeronii]	2.74e-48	WP_023930257.1 hypothetical protein [Helicobacter canis]	2.44e-24	WP_014658736.1 penicillin-binding protein activator LpoB [Helicobacter cetorum]	2.36e-125			WP_014666737.1 penicillin-binding protein activator LpoB [Helicobacter cinaedi]	1.41e-26	WP_104750311.1 penicillin-binding protein activator LpoB [Helicobacter cynogastricus]	9.56e-46	WP_104694364.1 penicillin-binding protein activator LpoB [Helicobacter equorum]	2.05e-31	WP_013469513.1 penicillin-binding protein activator LpoB [Helicobacter felis]	3.8e-45	WP_051404613.1 penicillin-binding protein activator LpoB [Helicobacter fennelliae]	3.29e-23	CCM11353.1 hypothetical protein BN341_14100 [Helicobacter heilmannii ASB1.4]	7.44e-44			WP_066388015.1 penicillin-binding protein activator LpoB [Helicobacter himalayensis]	8.71e-27	WP_034353623.1 penicillin-binding protein activator LpoB [Helicobacter jaachi]	2.24e-25	WP_034360225.1 penicillin-binding protein activator LpoB [Helicobacter japonicus]	9.17e-26	WP_034561191.1 penicillin-binding protein activator LpoB [Helicobacter macacae]	2.04e-24	WP_034588894.1 penicillin-binding protein activator LpoB [Helicobacter magdeburgensis]	1.33e-25	WP_104700228.1 penicillin-binding protein activator LpoB [Helicobacter marmotae]	7.16e-24	WP_034557417.1 penicillin-binding protein activator LpoB [Helicobacter muridarum]	3.84e-30
WP_000487458.1 fucosyltransferase [Helicobacter pylori]	WP_000487458.1 fucosyltransferase [Helicobacter pylori]	0	WP_011577936.1 fucosyltransferase [Helicobacter acinonychis]	0	WP_082355992.1 alpha-1,3-fucosyltransferase [Helicobacter ailurogastricus]	1.76e-104	WP_104763287.1 hypothetical protein, partial [Helicobacter aurati]	4.03e-37	WP_104752131.1 alpha-1,3-fucosyltransferase [Helicobacter baculiformis]	2.47e-96	WP_077388842.1 alpha-1,3-fucosyltransferase [Helicobacter bilis]	2.19e-34	WP_041602993.1 alpha-1,3-fucosyltransferase [Helicobacter bizzozeronii]	4.09e-70	WP_023930767.1 hypothetical protein [Helicobacter canis]	9.16e-39							WP_104749076.1 fucosyltransferase [Helicobacter cynogastricus]	1.87e-106			WP_081458367.1 alpha-1,3-fucosyltransferase [Helicobacter felis]	2.74e-78	WP_051404606.1 hypothetical protein [Helicobacter fennelliae]	7.7e-41	CCM12386.1 ALPHA (1,3)-FUCOSYLTRANSFERASE [Helicobacter heilmannii ASB1.4]	4.38e-47	WP_011116615.1 alpha-1,3-fucosyl transferase [Helicobacter hepaticus]	3.15e-41	WP_066389394.1 hypothetical protein [Helicobacter himalayensis]	1.4e-43							WP_034589684.1 alpha-1,3-fucosyl transferase [Helicobacter magdeburgensis]	7.95e-41	WP_104700720.1 alpha-1,3-fucosyl transferase [Helicobacter marmotae]	1.89e-43	WP_052089913.1 hypothetical protein [Helicobacter muridarum]	8.74e-40
WP_000911853.1 hypothetical protein [Helicobacter pylori]	WP_000911853.1 hypothetical protein [Helicobacter pylori]	0	WP_011577465.1 hypothetical protein [Helicobacter acinonychis]	0	WP_053940678.1 hypothetical protein [Helicobacter ailurogastricus]	6.18e-41			WP_104752167.1 hypothetical protein [Helicobacter baculiformis]	2.33e-41			WP_013889840.1 hypothetical protein [Helicobacter bizzozeronii]	4.37e-40	WP_023930034.1 hypothetical protein [Helicobacter canis]	4.32e-23	WP_014659013.1 hypothetical protein [Helicobacter cetorum]	0					WP_104750478.1 hypothetical protein [Helicobacter cynogastricus]	1.74e-43			WP_013468708.1 hypothetical protein [Helicobacter felis]	6.6e-44	WP_023946668.1 hypothetical protein [Helicobacter fennelliae]	2.54e-32	CCM11460.1 hypothetical protein BN341_12840 [Helicobacter heilmannii ASB1.4]	1.45e-39	WP_034365042.1 MULTISPECIES: hypothetical protein [Helicobacter]	6.98e-29	WP_066387322.1 hypothetical protein [Helicobacter himalayensis]	5.85e-27	WP_034352878.1 hypothetical protein [Helicobacter jaachi]	4.85e-28	WP_034362990.1 hypothetical protein [Helicobacter japonicus]	6.85e-24	WP_023928472.1 hypothetical protein [Helicobacter macacae]	2.1e-27	WP_034587711.1 hypothetical protein [Helicobacter magdeburgensis]	7.43e-29	WP_104700563.1 hypothetical protein [Helicobacter marmotae]	2.53e-29			WP_013022603.1 hypothetical protein [Helicobacter mustelae]
WP_012552534.1 carbonic anhydrase [Helicobacter pylori]	WP_012552534.1 carbonic anhydrase [Helicobacter pylori]	0	WP_011577342.1 carbonic anhydrase [Helicobacter acinonychis]	8.46e-176	WP_053945486.1 carbonic anhydrase [Helicobacter ailurogastricus]	5.77e-92	WP_104762505.1 carbonic anhydrase [Helicobacter aurati]	1.19e-49			WP_077389441.1 carbonic anhydrase [Helicobacter bilis]	4.51e-48	WP_013890855.1 carbonic anhydrase [Helicobacter bizzozeronii]	9.64e-90			WP_014659091.1 carbonic anhydrase [Helicobacter cetorum]	9.85e-167					WP_104749525.1 carbonic anhydrase [Helicobacter cynogastricus]	1.72e-87	WP_104693514.1 carbonic anhydrase [Helicobacter equorum]	1.21e-38	WP_013469069.1 carbonic anhydrase [Helicobacter felis]	1.11e-81	WP_023947437.1 carbonic anhydrase [Helicobacter fennelliae]	2.2e-44	CCM73691.1 Carbonic anhydrase [Helicobacter heilmannii ASB1.4]	1.68e-86	WP_011115761.1 carbonic anhydrase [Helicobacter hepaticus]	1.49e-47			WP_081946266.1 hypothetical protein [Helicobacter jaachi]	3.39e-39	WP_052061043.1 hypothetical protein [Helicobacter japonicus]	5.16e-45	WP_023926962.1 hypothetical protein [Helicobacter macacae]	8.14e-40			WP_104699693.1 carbonic anhydrase [Helicobacter marmotae]	1.59e-44	WP_052089829.1 hypothetical protein [Helicobacter muridarum]	1.96e-47	WP_081441274.1 hypothetical protein [Helicobacter mustelae]
WP_000603224.1 hypothetical protein [Helicobacter pylori]	WP_000603224.1 hypothetical protein [Helicobacter pylori]	0	WP_011577265.1 hypothetical protein [Helicobacter acinonychis]	2.28e-172	WP_053941639.1 disulfide isomerase [Helicobacter ailurogastricus]	6.39e-72	WP_104763220.1 disulfide isomerase [Helicobacter aurati]	1.63e-38	WP_104752300.1 disulfide isomerase [Helicobacter baculiformis]	2.15e-70	WP_077388504.1 disulfide isomerase [Helicobacter bilis]	4.51e-40	WP_013891007.1 disulfide isomerase [Helicobacter bizzozeronii]	1.86e-66	WP_023929896.1 hypothetical protein [Helicobacter canis]	1.04e-37	WP_014659896.1 hypothetical protein [Helicobacter cetorum]	7.18e-165	WP_104724114.1 hypothetical protein [Helicobacter cholecystus]	2.49e-36	WP_002956044.1 hypothetical protein [Helicobacter cinaedi]	2.52e-37			WP_104694168.1 protein-disulfide isomerase [Helicobacter equorum]	5.41e-35	WP_013469108.1 disulfide isomerase [Helicobacter felis]	3.98e-68	WP_023949884.1 hypothetical protein [Helicobacter fennelliae]	1.35e-36	CCM11818.1 disulphide isomerase [Helicobacter heilmannii ASB1.4]	3.67e-71	WP_011115981.1 protein disulfide-isomerase [Helicobacter hepaticus]	4.21e-40	WP_066386588.1 hypothetical protein [Helicobacter himalayensis]	3.18e-34	WP_034355315.1 protein disulfide-isomerase [Helicobacter jaachi]	3.26e-38	WP_034362693.1 protein disulfide-isomerase [Helicobacter japonicus]	3.5e-43	WP_023927518.1 hypothetical protein [Helicobacter macacae]	3.7e-41	WP_034587950.1 protein disulfide-isomerase [Helicobacter magdeburgensis]	4.9e-37	WP_104700753.1 protein-disulfide isomerase [Helicobacter marmotae]	4.35e-40	WP_034556765.1 disulfide isomerase [Helicobacter muridarum]	1.49e-39	WP_013022438.1 disulfide isomerase [Helicobacter mustelae]
WP_000934615.1 HugZ family heme oxygenase [Helicobacter pylori]	WP_000934615.1 HugZ family heme oxygenase [Helicobacter pylori]	0	WP_011577883.1 HugZ family heme oxygenase [Helicobacter acinonychis]	2.15e-178	WP_053944888.1 HugZ family heme oxygenase [Helicobacter ailurogastricus]	7.75e-93	WP_104763020.1 HugZ family heme oxygenase [Helicobacter aurati]	5.01e-66	WP_104752279.1 HugZ family heme oxygenase [Helicobacter baculiformis]	6.3e-94	WP_004088916.1 HugZ family heme oxygenase [Helicobacter bilis]	1.34e-64	WP_013889898.1 HugZ family heme oxygenase [Helicobacter bizzozeronii]	6.69e-85	WP_023929301.1 HugZ family heme oxygenase [Helicobacter canis]	7.27e-82	WP_014658987.1 HugZ family heme oxygenase [Helicobacter cetorum]	6.15e-166	WP_104724338.1 HugZ family heme oxygenase [Helicobacter cholecystus]	2.26e-73			WP_104749187.1 HugZ family heme oxygenase [Helicobacter cynogastricus]	7.64e-94	WP_104694161.1 hypothetical protein [Helicobacter equorum]	1.06e-47	WP_013469964.1 HugZ family heme oxygenase [Helicobacter felis]	4.6e-92	WP_023946121.1 HugZ family heme oxygenase [Helicobacter fennelliae]	1.37e-90	CCM11803.1 Putative heme oxygenase [Helicobacter heilmannii ASB1.4]	9.31e-94	WP_011116094.1 HugZ family heme oxygenase [Helicobacter hepaticus]	7.59e-84	WP_066387264.1 HugZ family heme oxygenase [Helicobacter himalayensis]	2.68e-73	WP_034352574.1 HugZ family heme oxygenase [Helicobacter jaachi]	1.64e-73	WP_034361242.1 HugZ family heme oxygenase [Helicobacter japonicus]	2.48e-75	WP_023927699.1 HugZ family heme oxygenase [Helicobacter macacae]	1.6e-87	WP_034585186.1 HugZ family heme oxygenase [Helicobacter magdeburgensis]	1.25e-79	WP_104699532.1 HugZ family heme oxygenase [Helicobacter marmotae]	5.32e-80	WP_034556663.1 HugZ family heme oxygenase [Helicobacter muridarum]	1.44e-68	WP_013022771.1 HugZ family heme oxygenase [Helicobacter mustelae]
WP_000260885.1 hypothetical protein [Helicobacter pylori]	WP_000260885.1 hypothetical protein [Helicobacter pylori]	3.5e-106	WP_011577524.1 hypothetical protein [Helicobacter acinonychis]	5.06e-98	WP_053941789.1 hypothetical protein [Helicobacter ailurogastricus]	3.82e-38	WP_104763384.1 hypothetical protein [Helicobacter aurati]	2.2e-33	WP_104751948.1 hypothetical protein [Helicobacter baculiformis]	1.39e-41	WP_004086064.1 hypothetical protein [Helicobacter bilis]	1.29e-34	WP_006018102.1 hypothetical protein [Helicobacter bizzozeronii]	4.13e-44	WP_023930608.1 hypothetical protein [Helicobacter canis]	2.97e-29	WP_081482795.1 hypothetical protein [Helicobacter cetorum]	9.19e-86	WP_104725029.1 hypothetical protein [Helicobacter cholecystus]	1.52e-28	WP_002955661.1 hypothetical protein [Helicobacter cinaedi]	9.62e-33	WP_104749395.1 hypothetical protein [Helicobacter cynogastricus]	5.29e-40	WP_104693507.1 hypothetical protein [Helicobacter equorum]	4e-27	WP_013469627.1 hypothetical protein [Helicobacter felis]	1e-42	WP_034549355.1 hypothetical protein [Helicobacter fennelliae]	4.5e-29	CCM10730.1 hypothetical protein BN341_16650 [Helicobacter heilmannii ASB1.4]	6.72e-36	WP_011115715.1 MULTISPECIES: hypothetical protein [Helicobacter]	4.26e-35	WP_066389306.1 hypothetical protein [Helicobacter himalayensis]	1.34e-27	WP_034354694.1 hypothetical protein [Helicobacter jaachi]	4.16e-35	WP_034362383.1 hypothetical protein [Helicobacter japonicus]	1.17e-37	WP_023928275.1 hypothetical protein [Helicobacter macacae]	3.53e-33	WP_034584843.1 hypothetical protein [Helicobacter magdeburgensis]	2.92e-32	WP_104699193.1 hypothetical protein [Helicobacter marmotae]	3.34e-37	WP_034559357.1 hypothetical protein [Helicobacter muridarum]	1.5e-30	WP_013022802.1 hypothetical protein [Helicobacter mustelae]
WP_000465224.1 DUF2219 domain-containing protein [Helicobacter pylori]	WP_000465224.1 DUF2219 domain-containing protein [Helicobacter pylori]	0	WP_011577838.1 DUF2219 domain-containing protein [Helicobacter acinonychis]	0	WP_082355855.1 DUF2219 domain-containing protein [Helicobacter ailurogastricus]	2.62e-120	WP_104763655.1 DUF2219 domain-containing protein [Helicobacter aurati]	1.43e-40	WP_104751743.1 DUF2219 domain-containing protein [Helicobacter baculiformis]	4.02e-123	WP_077389280.1 DUF2219 domain-containing protein [Helicobacter bilis]	4.97e-48	WP_081463378.1 DUF2219 domain-containing protein [Helicobacter bizzozeronii]	1.72e-122	WP_023929909.1 DUF2219 domain-containing protein [Helicobacter canis]	1.53e-49	WP_014659524.1 DUF2219 domain-containing protein [Helicobacter cetorum]	0	WP_104724250.1 hypothetical protein [Helicobacter cholecystus]	1.94e-47			WP_104749155.1 DUF2219 domain-containing protein [Helicobacter cynogastricus]	1.06e-124			WP_013468589.1 DUF2219 domain-containing protein [Helicobacter felis]	3.88e-127	WP_023948552.1 DUF2219 domain-containing protein [Helicobacter fennelliae]	1.85e-44	CCM73408.1 putative Outer membrane protein [Helicobacter heilmannii ASB1.4]	2.7e-120					WP_081946204.1 DUF2219 domain-containing protein [Helicobacter jaachi]	2.26e-35			WP_034560252.1 DUF2219 domain-containing protein [Helicobacter macacae]	4.4e-44					WP_052089472.1 DUF2219 domain-containing protein [Helicobacter muridarum]	5.91e-44	WP_013023130.1 DUF2219 domain-containing protein [Helicobacter mustelae]
WP_000831040.1 hypothetical protein [Helicobacter pylori]	WP_000831040.1 hypothetical protein [Helicobacter pylori]	2.44e-144	WP_011578462.1 hypothetical protein [Helicobacter acinonychis]	3.09e-134	WP_053940842.1 hypothetical protein [Helicobacter ailurogastricus]	4.81e-45	WP_104763676.1 hypothetical protein [Helicobacter aurati]	2.05e-21	WP_104752145.1 hypothetical protein [Helicobacter baculiformis]	3.38e-43	WP_077389482.1 hypothetical protein [Helicobacter bilis]	3.82e-21	WP_050801609.1 hypothetical protein [Helicobacter bizzozeronii]	2.93e-39			WP_014659271.1 hypothetical protein [Helicobacter cetorum]	1.76e-111					WP_104749314.1 hypothetical protein [Helicobacter cynogastricus]	1.53e-42			WP_041302773.1 hypothetical protein [Helicobacter felis]	2.35e-44	WP_023948929.1 hypothetical protein [Helicobacter fennelliae]	2.15e-27	CCM10770.1 hypothetical protein BN341_16220 [Helicobacter heilmannii ASB1.4]	5.77e-41	WP_041309113.1 hypothetical protein [Helicobacter hepaticus]	8.59e-24	WP_066387738.1 hypothetical protein [Helicobacter himalayensis]	9.82e-23	WP_034352603.1 hypothetical protein [Helicobacter jaachi]	2.79e-23	WP_034361273.1 hypothetical protein [Helicobacter japonicus]	8.49e-22	WP_023928012.1 hypothetical protein [Helicobacter macacae]	4.46e-22					WP_052089700.1 hypothetical protein [Helicobacter muridarum]	8.01e-23	WP_013023476.1 hypothetical protein [Helicobacter mustelae]
WP_000795289.1 molybdenum cofactor guanylyltransferase [Helicobacter pylori]	WP_000795289.1 molybdenum cofactor guanylyltransferase [Helicobacter pylori]	1.78e-148							WP_104752332.1 molybdenum cofactor guanylyltransferase [Helicobacter baculiformis]	2.09e-42			WP_013891184.1 molybdenum cofactor guanylyltransferase [Helicobacter bizzozeronii]	1.64e-38			WP_014659867.1 molybdenum cofactor guanylyltransferase MobA [Helicobacter cetorum]	1.2e-110	WP_104723706.1 molybdopterin-guanine dinucleotide biosynthesis protein MobA [Helicobacter cholecystus]	3.73e-30	WP_002956144.1 molybdenum cofactor guanylyltransferase MobA [Helicobacter cinaedi]	3.51e-34	WP_104750545.1 molybdenum cofactor guanylyltransferase [Helicobacter cynogastricus]	5.49e-37	WP_104693778.1 hypothetical protein [Helicobacter equorum]	3.52e-25	WP_013468699.1 molybdenum cofactor guanylyltransferase [Helicobacter felis]	1.12e-40			CCM12170.1 Molybdopterin-guanine dinucleotide biosynthesis protein MobA [Helicobacter heilmannii ASB1.4]	6.82e-36	WP_011115859.1 MULTISPECIES: molybdenum cofactor guanylyltransferase MobA [Helicobacter]	2.98e-38	WP_066386907.1 hypothetical protein [Helicobacter himalayensis]	1.33e-24	WP_034355452.1 molybdenum cofactor guanylyltransferase MobA [Helicobacter jaachi]	1.7e-33	WP_034362654.1 molybdenum cofactor guanylyltransferase MobA [Helicobacter japonicus]	1.61e-39			WP_034585884.1 molybdenum cofactor guanylyltransferase MobA [Helicobacter magdeburgensis]	3.57e-33	WP_104699638.1 molybdenum cofactor guanylyltransferase MobA [Helicobacter marmotae]	1.28e-35			WP_013022949.1 molybdenum cofactor guanylyltransferase [Helicobacter mustelae]
WP_000877884.1 50S ribosomal protein L29 [Helicobacter pylori]	WP_000877884.1 50S ribosomal protein L29 [Helicobacter pylori]	2.27e-43	WP_041600158.1 50S ribosomal protein L29 [Helicobacter acinonychis]	1.71e-41	WP_053945458.1 50S ribosomal protein L29 [Helicobacter ailurogastricus]	1.7e-24			WP_104752200.1 50S ribosomal protein L29 [Helicobacter baculiformis]	7.56e-24					WP_023930277.1 50S ribosomal protein L29 [Helicobacter canis]	7.25e-22	WP_014659329.1 50S ribosomal protein L29 [Helicobacter cetorum]	1.55e-39	WP_104723479.1 50S ribosomal protein L29 [Helicobacter cholecystus]	6.06e-25	WP_014666493.1 MULTISPECIES: 50S ribosomal protein L29 [Helicobacter]	9.5e-22							WP_034549602.1 50S ribosomal protein L29 [Helicobacter fennelliae]	2.09e-22	CCM12408.2 LSU ribosomal protein L29p (L35e) [Helicobacter heilmannii ASB1.4]	8.73e-23	WP_081947977.1 MULTISPECIES: 50S ribosomal protein L29 [Helicobacter]	9.4e-21			WP_081946247.1 50S ribosomal protein L29 [Helicobacter jaachi]	3.99e-21	WP_081947977.1 MULTISPECIES: 50S ribosomal protein L29 [Helicobacter]	9.64e-21			WP_014666493.1 MULTISPECIES: 50S ribosomal protein L29 [Helicobacter]	7.98e-22	WP_104699344.1 50S ribosomal protein L29 [Helicobacter marmotae]	9.07e-21	WP_034559020.1 50S ribosomal protein L29 [Helicobacter muridarum]	1.44e-21	WP_081441296.1 50S ribosomal protein L29 [Helicobacter mustelae]
WP_001263398.1 lipooligosaccharide 5G8 epitope biosynthesis-associated protein (lex2B) [Helicobacter pylori]	WP_001263398.1 lipooligosaccharide 5G8 epitope biosynthesis-associated protein (lex2B) [Helicobacter pylori]	0	WP_011577652.1 beta-1,4-galactosyltransferase [Helicobacter acinonychis]	1.86e-178	WP_053945663.1 beta-1,4-galactosyltransferase [Helicobacter ailurogastricus]	4.22e-69			WP_104751899.1 beta-1,4-galactosyltransferase [Helicobacter baculiformis]	1.15e-74	WP_077388047.1 hypothetical protein [Helicobacter bilis]	1.05e-21			WP_023929898.1 hypothetical protein [Helicobacter canis]	7.65e-23	WP_014659638.1 LPS biosynthesis protein [Helicobacter cetorum]	1.84e-163			WP_014667525.1 UDP-glucose-lipooligosaccharide glucosyltransferase [Helicobacter cinaedi]	1.11e-27	WP_104749942.1 beta-1,4-galactosyltransferase [Helicobacter cynogastricus]	6.85e-76	WP_104693347.1 lipooligosaccharide biosynthesis glycosyltransferase [Helicobacter equorum]	4.28e-30	WP_013468650.1 beta-1,4-galactosyltransferase [Helicobacter felis]	6.05e-79	WP_023949252.1 beta-1,4-galactosyltransferase [Helicobacter fennelliae]	6.4e-35	CCM73396.1 Beta-1,4-galactosyltransferase [Helicobacter heilmannii ASB1.4]	1.3e-69	WP_041308953.1 UDP-glucose-lipooligosaccharide glucosyltransferase [Helicobacter hepaticus]	1.69e-25											WP_104700061.1 UDP-glucose-lipooligosaccharide glucosyltransferase [Helicobacter marmotae]	1.45e-27
WP_041201321.1 DUF3943 domain-containing protein [Helicobacter pylori]	WP_041201321.1 DUF3943 domain-containing protein [Helicobacter pylori]	0	WP_011577811.1 DUF3943 domain-containing protein [Helicobacter acinonychis]	6.8e-169	WP_053942138.1 DUF3943 domain-containing protein [Helicobacter ailurogastricus]	3.01e-68							WP_013890152.1 DUF3943 domain-containing protein [Helicobacter bizzozeronii]	1.94e-81	WP_023930325.1 DUF3943 domain-containing protein [Helicobacter canis]	6.86e-85	WP_014659624.1 DUF3943 domain-containing protein [Helicobacter cetorum]	8.87e-156			WP_015453467.1 DUF3943 domain-containing protein [Helicobacter cinaedi]	1.19e-67	WP_104750233.1 DUF3943 domain-containing protein [Helicobacter cynogastricus]	2.63e-78	WP_104693922.1 DUF3943 domain-containing protein [Helicobacter equorum]	1.12e-55	WP_013469019.1 DUF3943 domain-containing protein [Helicobacter felis]	1.02e-75	WP_023948546.1 DUF3943 domain-containing protein [Helicobacter fennelliae]	6.34e-87	CCM11976.1 Ubiquitin-protein ligase [Helicobacter heilmannii ASB1.4]	9.01e-69	WP_011116609.1 DUF3943 domain-containing protein [Helicobacter hepaticus]	3.07e-66	WP_066388211.1 DUF3943 domain-containing protein [Helicobacter himalayensis]	2.17e-53	WP_081946272.1 DUF3943 domain-containing protein [Helicobacter jaachi]	8.93e-67	WP_034361942.1 DUF3943 domain-containing protein [Helicobacter japonicus]	9.73e-69			WP_034584834.1 DUF3943 domain-containing protein [Helicobacter magdeburgensis]	2.4e-68	WP_104699073.1 DUF3943 domain-containing protein [Helicobacter marmotae]	9.04e-62
WP_000839128.1 LTA synthase family protein [Helicobacter pylori]	WP_000839128.1 LTA synthase family protein [Helicobacter pylori]	0	WP_011578252.1 LTA synthase family protein [Helicobacter acinonychis]	0	WP_053944961.1 LTA synthase family protein [Helicobacter ailurogastricus]	0			WP_104752543.1 phosphatidylglycerol--membrane-oligosaccharide glycerophosphotransferase [Helicobacter baculiformis]	0			WP_013890162.1 LTA synthase family protein [Helicobacter bizzozeronii]	0			WP_014658832.1 LTA synthase family protein [Helicobacter cetorum]	0			WP_002956764.1 hypothetical protein [Helicobacter cinaedi]	1.56e-161			WP_104693889.1 hypothetical protein [Helicobacter equorum]	3.52e-86	WP_013469012.1 sulfatase [Helicobacter felis]	0			CCM73438.1 Phosphoglycerol transferase [Helicobacter heilmannii ASB1.4]	7.75e-174	WP_011116513.1 hypothetical protein [Helicobacter hepaticus]	8.37e-156	WP_082807861.1 hypothetical protein [Helicobacter himalayensis]	2.63e-149	WP_034356979.1 LTA synthase family protein, partial [Helicobacter jaachi]	5.38e-144	WP_034363335.1 hypothetical protein [Helicobacter japonicus]	7.08e-158			WP_034585313.1 hypothetical protein [Helicobacter magdeburgensis]	3.12e-161	WP_104700495.1 hypothetical protein [Helicobacter marmotae]	3.17e-146			WP_013022726.1 hypothetical protein [Helicobacter mustelae]
WP_000479901.1 TonB-dependent receptor [Helicobacter pylori]	WP_000479901.1 TonB-dependent receptor [Helicobacter pylori]	0	WP_011578099.1 TonB-dependent receptor [Helicobacter acinonychis]	0	WP_053945481.1 TonB-dependent receptor [Helicobacter ailurogastricus]	0	WP_104762856.1 TonB-dependent receptor [Helicobacter aurati]	2.24e-119			WP_077389666.1 TonB-dependent receptor [Helicobacter bilis]	5.06e-116	WP_013890908.1 TonB-dependent receptor [Helicobacter bizzozeronii]	0	WP_023929827.1 hypothetical protein [Helicobacter canis]	1.15e-113	WP_014659661.1 TonB-dependent receptor [Helicobacter cetorum]	0			WP_002956670.1 membrane protein [Helicobacter cinaedi]	2.09e-68	WP_104749586.1 TonB-dependent receptor [Helicobacter cynogastricus]	0			WP_013468870.1 TonB-dependent receptor [Helicobacter felis]	0			CCM73655.1 iron-regulated outer membrane protein (frpB) [Helicobacter heilmannii ASB1.4]	5.2e-105	WP_011116686.1 membrane protein [Helicobacter hepaticus]	5.76e-72			WP_052057830.1 hypothetical protein [Helicobacter jaachi]	3.16e-67	WP_084707865.1 hypothetical protein [Helicobacter japonicus]	6.2e-39			WP_034587623.1 membrane protein [Helicobacter magdeburgensis]	5.97e-70	WP_104700219.1 hypothetical protein [Helicobacter marmotae]	3.49e-70			WP_013022434.1 TonB-dependent receptor [Helicobacter mustelae]
WP_000713656.1 toxin outer membrane protein [Helicobacter pylori]	WP_000713656.1 toxin outer membrane protein [Helicobacter pylori]	0	WP_011577483.1 toxin outer membrane protein [Helicobacter acinonychis]	0	WP_082355917.1 hypothetical protein [Helicobacter ailurogastricus]	0	WP_104763101.1 autotransporter domain-containing protein [Helicobacter aurati]	7.88e-22	WP_104752374.1 hypothetical protein [Helicobacter baculiformis]	0	WP_077388710.1 autotransporter domain-containing protein [Helicobacter bilis]	1.88e-23	WP_013890595.1 putative vacuolating cytotoxin VacA [Helicobacter bizzozeronii]	0	WP_023929702.1 hypothetical protein [Helicobacter canis]	1.73e-56	WP_014658995.1 toxin outer membrane protein [Helicobacter cetorum]	0	WP_104723386.1 hypothetical protein [Helicobacter cholecystus]	1.11e-27			WP_104749686.1 hypothetical protein [Helicobacter cynogastricus]	0			WP_013468753.1 Toxin-like outer membrane protein [Helicobacter felis]	0	WP_023946527.1 hypothetical protein [Helicobacter fennelliae]	5.36e-61	CCM11964.2 putative vacuolating cytotoxin (VacA) paralog [Helicobacter heilmannii ASB1.4]	8.46e-168									WP_023927197.1 hypothetical protein [Helicobacter macacae]	8.88e-56							WP_013023010.1 hypothetical protein [Helicobacter mustelae]
WP_000880303.1 DUF3240 domain-containing protein [Helicobacter pylori]	WP_000880303.1 DUF3240 domain-containing protein [Helicobacter pylori]	3.07e-63	WP_011577927.1 DUF3240 domain-containing protein [Helicobacter acinonychis]	2.53e-58	WP_053945494.1 DUF3240 domain-containing protein [Helicobacter ailurogastricus]	2.01e-25			WP_104751527.1 DUF3240 domain-containing protein [Helicobacter baculiformis]	5.54e-21	WP_020995636.1 DUF3240 domain-containing protein [Helicobacter bilis]	1.57e-23	WP_013890671.1 DUF3240 domain-containing protein [Helicobacter bizzozeronii]	1.82e-22			WP_014659817.1 DUF3240 domain-containing protein [Helicobacter cetorum]	1.04e-49			WP_002955427.1 DUF3240 domain-containing protein [Helicobacter cinaedi]	1.55e-24			WP_104694069.1 DUF3240 domain-containing protein [Helicobacter equorum]	1.46e-25			WP_023949679.1 DUF3240 domain-containing protein [Helicobacter fennelliae]	1.12e-21	CCM11012.1 hypothetical protein BN341_17430 [Helicobacter heilmannii ASB1.4]	1.96e-25	WP_011115219.1 MULTISPECIES: DUF3240 domain-containing protein [Helicobacter]	9.49e-23	WP_066389177.1 DUF3240 domain-containing protein [Helicobacter himalayensis]	2.02e-27			WP_052060952.1 DUF3240 domain-containing protein [Helicobacter japonicus]	6.23e-24	WP_023926961.1 DUF3240 domain-containing protein [Helicobacter macacae]	9.76e-22	WP_034587204.1 DUF3240 domain-containing protein [Helicobacter magdeburgensis]	3.88e-24	WP_104699291.1 DUF3240 domain-containing protein [Helicobacter marmotae]	9.41e-23
WP_000945805.1 TonB-dependent receptor [Helicobacter pylori]	WP_000945805.1 TonB-dependent receptor [Helicobacter pylori]	0	WP_011577055.1 TonB-dependent receptor [Helicobacter acinonychis]	0	WP_053945481.1 TonB-dependent receptor [Helicobacter ailurogastricus]	0	WP_104762856.1 TonB-dependent receptor [Helicobacter aurati]	9.5e-57			WP_077389666.1 TonB-dependent receptor [Helicobacter bilis]	1.43e-51	WP_013890908.1 TonB-dependent receptor [Helicobacter bizzozeronii]	0	WP_023929827.1 hypothetical protein [Helicobacter canis]	3.08e-71	WP_014659423.1 TonB-dependent receptor [Helicobacter cetorum]	0			WP_002956670.1 membrane protein [Helicobacter cinaedi]	1.69e-40	WP_104749586.1 TonB-dependent receptor [Helicobacter cynogastricus]	0			WP_013468870.1 TonB-dependent receptor [Helicobacter felis]	0			CCM73655.1 iron-regulated outer membrane protein (frpB) [Helicobacter heilmannii ASB1.4]	0	WP_011116686.1 membrane protein [Helicobacter hepaticus]	6.94e-47			WP_052057830.1 hypothetical protein [Helicobacter jaachi]	6.11e-45	WP_084707865.1 hypothetical protein [Helicobacter japonicus]	3.79e-44			WP_034587623.1 membrane protein [Helicobacter magdeburgensis]	1.15e-39	WP_104700219.1 hypothetical protein [Helicobacter marmotae]	3.05e-44			WP_013022434.1 TonB-dependent receptor [Helicobacter mustelae]
WP_000998406.1 TonB-dependent receptor [Helicobacter pylori]	WP_000998406.1 TonB-dependent receptor [Helicobacter pylori]	0	WP_011577618.1 TonB-dependent receptor [Helicobacter acinonychis]	0	WP_053945481.1 TonB-dependent receptor [Helicobacter ailurogastricus]	0	WP_104762856.1 TonB-dependent receptor [Helicobacter aurati]	1.74e-109			WP_077389666.1 TonB-dependent receptor [Helicobacter bilis]	1.14e-96	WP_013890908.1 TonB-dependent receptor [Helicobacter bizzozeronii]	0	WP_023929827.1 hypothetical protein [Helicobacter canis]	2.12e-102	WP_014659661.1 TonB-dependent receptor [Helicobacter cetorum]	0			WP_002956670.1 membrane protein [Helicobacter cinaedi]	3.12e-60	WP_104749586.1 TonB-dependent receptor [Helicobacter cynogastricus]	0			WP_013468870.1 TonB-dependent receptor [Helicobacter felis]	0			CCM73655.1 iron-regulated outer membrane protein (frpB) [Helicobacter heilmannii ASB1.4]	9.66e-99	WP_011116686.1 membrane protein [Helicobacter hepaticus]	8.51e-33			WP_052057830.1 hypothetical protein [Helicobacter jaachi]	8.09e-65	WP_084707865.1 hypothetical protein [Helicobacter japonicus]	3.51e-61			WP_034587623.1 membrane protein [Helicobacter magdeburgensis]	7.81e-63	WP_104700219.1 hypothetical protein [Helicobacter marmotae]	1.36e-58			WP_013022435.1 TonB-dependent receptor [Helicobacter mustelae]
WP_012552472.1 flagellar protein FlaG [Helicobacter pylori]	WP_012552472.1 flagellar protein FlaG [Helicobacter pylori]	2.98e-85	WP_011577584.1 flagellar protein FlaG [Helicobacter acinonychis]	2.5e-68	WP_053944770.1 hypothetical protein [Helicobacter ailurogastricus]	3.17e-29	WP_104763351.1 flagellin protein [Helicobacter aurati]	1.56e-29	WP_104751920.1 flagellar biosynthesis protein FlaG [Helicobacter baculiformis]	1.67e-26	WP_077388649.1 flagellin protein [Helicobacter bilis]	1.7e-28	WP_013890559.1 putative flagellin protein [Helicobacter bizzozeronii]	3.13e-24	WP_084330968.1 hypothetical protein [Helicobacter canis]	1.15e-27	WP_014659861.1 flagellar protein FlaG [Helicobacter cetorum]	2.07e-59	WP_104723420.1 flagellar biosynthesis protein FlaG [Helicobacter cholecystus]	4.33e-31	WP_002955592.1 flagellar protein FlaG [Helicobacter cinaedi]	7.69e-36	WP_104749245.1 flagellar biosynthesis protein FlaG [Helicobacter cynogastricus]	8.04e-28	WP_104693565.1 flagellar biosynthesis protein FlaG [Helicobacter equorum]	2.58e-35	WP_013469543.1 flagellar protein FlaG [Helicobacter felis]	9.98e-27	WP_081714892.1 hypothetical protein [Helicobacter fennelliae]	1.81e-30	CCM11771.1 flagellar protein FlaG [Helicobacter heilmannii ASB1.4]	4.34e-32	WP_011115631.1 MULTISPECIES: flagellar protein FlaG [Helicobacter]	8.12e-34	WP_066386609.1 flagellar biosynthesis protein FlaG [Helicobacter himalayensis]	5.35e-32	WP_034352301.1 flagellar protein FlaG [Helicobacter jaachi]	2.57e-36	WP_034363020.1 flagellar protein FlaG [Helicobacter japonicus]	1.16e-33	WP_023927105.1 hypothetical protein [Helicobacter macacae]	2e-25	WP_034588073.1 flagellar protein FlaG [Helicobacter magdeburgensis]	2.92e-35	WP_104699262.1 flagellar biosynthesis protein FlaG [Helicobacter marmotae]	8.49e-35			WP_013022738.1 flagellar protein [Helicobacter mustelae]
WP_000237336.1 glycosyltransferase family 4 protein [Helicobacter pylori]	WP_000237336.1 glycosyltransferase family 4 protein [Helicobacter pylori]	0	WP_011577534.1 glycosyltransferase family 4 protein [Helicobacter acinonychis]	0	WP_053941307.1 glycosyltransferase family 4 protein [Helicobacter ailurogastricus]	1.14e-170	WP_104762868.1 glycosyl transferase [Helicobacter aurati]	3.22e-147	WP_104752883.1 glycosyl transferase [Helicobacter baculiformis]	2.2e-155	WP_077388567.1 glycosyl transferase [Helicobacter bilis]	9.11e-145	WP_013890991.1 glycosyltransferase family 4 protein [Helicobacter bizzozeronii]	8.09e-157			WP_014659919.1 glycosyltransferase family 4 protein [Helicobacter cetorum]	0					WP_104749046.1 glycosyl transferase [Helicobacter cynogastricus]	9.02e-162			WP_013469175.1 glycosyltransferase family 4 protein [Helicobacter felis]	7.6e-162	WP_023946070.1 type 1 capsular polysaccharide biosynthesis protein J [Helicobacter fennelliae]	2.16e-147	CCM73708.1 hypothetical protein BN341_17950 [Helicobacter heilmannii ASB1.4]	4.81e-24	WP_011115518.1 glycosyltransferase family 4 protein [Helicobacter hepaticus]	3.65e-154					WP_034362490.1 glycosyltransferase family 4 protein [Helicobacter japonicus]	1.27e-154							WP_034559150.1 glycosyltransferase family 4 protein [Helicobacter muridarum]	6.69e-147	WP_013023067.1 cholesterol alpha-glucosyltransferase [Helicobacter mustelae]
WP_000301337.1 hypothetical protein [Helicobacter pylori]	WP_000301337.1 hypothetical protein [Helicobacter pylori]	1.25e-113	WP_011578432.1 hypothetical protein [Helicobacter acinonychis]	4.79e-101	WP_053941520.1 hypothetical protein [Helicobacter ailurogastricus]	9.24e-35			WP_104752937.1 hypothetical protein [Helicobacter baculiformis]	6.02e-32	WP_077387992.1 hypothetical protein [Helicobacter bilis]	1.43e-21	WP_041602914.1 hypothetical protein [Helicobacter bizzozeronii]	1.81e-30			WP_014660014.1 hypothetical protein [Helicobacter cetorum]	1.19e-95					WP_104749619.1 hypothetical protein [Helicobacter cynogastricus]	2.13e-31			WP_013468834.1 hypothetical protein [Helicobacter felis]	1.8e-31	WP_023948389.1 hypothetical protein [Helicobacter fennelliae]	4.69e-24	CCM10907.1 putative [Helicobacter heilmannii ASB1.4]	2.49e-36	WP_050720605.1 hypothetical protein [Helicobacter hepaticus]	1.25e-21			WP_034352936.1 hypothetical protein [Helicobacter jaachi]	3.79e-21					WP_052086359.1 hypothetical protein [Helicobacter magdeburgensis]	5.16e-21					WP_041913046.1 hypothetical protein [Helicobacter mustelae]
WP_000901257.1 acid-activated urea channel [Helicobacter pylori]	WP_000901257.1 acid-activated urea channel [Helicobacter pylori]	2.25e-141	WP_011578337.1 acid-activated urea channel [Helicobacter acinonychis]	1.69e-136	WP_053941314.1 acid-activated urea channel [Helicobacter ailurogastricus]	3.57e-110	WP_104762480.1 acid-activated urea channel [Helicobacter aurati]	3.21e-55	WP_104752658.1 acid-activated urea channel [Helicobacter baculiformis]	6.52e-117	WP_004088058.1 acid-activated urea channel [Helicobacter bilis]	2.36e-60	WP_013890471.1 acid-activated urea channel [Helicobacter bizzozeronii]	2.11e-112			WP_014659243.1 acid-activated urea channel [Helicobacter cetorum]	1.17e-132					WP_104749420.1 acid-activated urea channel [Helicobacter cynogastricus]	8.73e-116			WP_013469647.1 acid-activated urea channel [Helicobacter felis]	1.01e-102			CCM73674.1 Urea channel UreI [Helicobacter heilmannii ASB1.4]	2.92e-115	WP_011115251.1 MULTISPECIES: acid-activated urea channel [Helicobacter]	1.88e-62			WP_034353282.1 acid-activated urea channel [Helicobacter jaachi]	4.61e-69							WP_104699547.1 acid-activated urea channel [Helicobacter marmotae]	3.58e-53	WP_034558459.1 acid-activated urea channel [Helicobacter muridarum]	9.22e-59	WP_013022661.1 acid-activated urea channel [Helicobacter mustelae]
WP_001154912.1 hypothetical protein [Helicobacter pylori]	WP_001154912.1 hypothetical protein [Helicobacter pylori]	0	WP_011578479.1 hypothetical protein [Helicobacter acinonychis]	0	WP_053941370.1 hypothetical protein [Helicobacter ailurogastricus]	6.36e-136	WP_104763216.1 hypothetical protein [Helicobacter aurati]	3.42e-103	WP_104751602.1 hypothetical protein [Helicobacter baculiformis]	1.03e-122	WP_005217245.1 hypothetical protein [Helicobacter bilis]	1.88e-109	WP_013889853.1 hypothetical protein [Helicobacter bizzozeronii]	1.17e-128	WP_023930323.1 hypothetical protein [Helicobacter canis]	8.82e-87	WP_014658600.1 hypothetical protein [Helicobacter cetorum]	0					WP_104749164.1 hypothetical protein [Helicobacter cynogastricus]	5.7e-121			WP_013468599.1 hypothetical protein [Helicobacter felis]	2.44e-123	WP_034549164.1 hypothetical protein [Helicobacter fennelliae]	2.53e-99	CCM12107.1 putative [Helicobacter heilmannii ASB1.4]	1.85e-130									WP_023926881.1 hypothetical protein [Helicobacter macacae]	7.48e-86					WP_034556761.1 hypothetical protein [Helicobacter muridarum]	1.65e-106	WP_013022397.1 hypothetical protein [Helicobacter mustelae]
WP_001220151.1 hypothetical protein [Helicobacter pylori]	WP_001220151.1 hypothetical protein [Helicobacter pylori]	2.52e-81	WP_011577972.1 membrane protein [Helicobacter acinonychis]	9.31e-67	WP_053941909.1 hypothetical protein [Helicobacter ailurogastricus]	9.03e-28							WP_013890372.1 hypothetical protein [Helicobacter bizzozeronii]	5.67e-26	WP_023929070.1 hypothetical protein [Helicobacter canis]	2.43e-22	WP_014659689.1 hypothetical protein [Helicobacter cetorum]	6.59e-65			WP_002956651.1 MULTISPECIES: hypothetical protein [Helicobacter]	2.23e-24			WP_104694345.1 hypothetical protein [Helicobacter equorum]	1.52e-21			WP_023946161.1 hypothetical protein [Helicobacter fennelliae]	1.57e-26	CCM11790.1 hypothetical protein BN341_1250 [Helicobacter heilmannii ASB1.4]	1.33e-24	WP_011116653.1 MULTISPECIES: hypothetical protein [Helicobacter]	2.97e-23	WP_066388428.1 hypothetical protein [Helicobacter himalayensis]	3.2e-22	WP_034353013.1 hypothetical protein [Helicobacter jaachi]	1.74e-23	WP_034361025.1 hypothetical protein [Helicobacter japonicus]	5e-22			WP_002956651.1 MULTISPECIES: hypothetical protein [Helicobacter]	1.87e-24	WP_104700185.1 hypothetical protein [Helicobacter marmotae]	4.63e-23	WP_034556661.1 hypothetical protein [Helicobacter muridarum]	5.36e-21
WP_001263315.1 lipooligosaccharide 5G8 epitope biosynthesis-associated protein (lex2B) [Helicobacter pylori]	WP_001263315.1 lipooligosaccharide 5G8 epitope biosynthesis-associated protein (lex2B) [Helicobacter pylori]	0	WP_011577813.1 LPS biosynthesis protein [Helicobacter acinonychis]	0	WP_053945663.1 beta-1,4-galactosyltransferase [Helicobacter ailurogastricus]	4.59e-70			WP_104751899.1 beta-1,4-galactosyltransferase [Helicobacter baculiformis]	3.18e-64							WP_041594922.1 lipooligosaccharide 5G8 epitope biosynthesis-associated protein (lex2B) [Helicobacter cetorum]	2.03e-171			WP_014667525.1 UDP-glucose-lipooligosaccharide glucosyltransferase [Helicobacter cinaedi]	6.64e-25	WP_104749942.1 beta-1,4-galactosyltransferase [Helicobacter cynogastricus]	2.8e-69	WP_104693347.1 lipooligosaccharide biosynthesis glycosyltransferase [Helicobacter equorum]	3.4e-22	WP_013468650.1 beta-1,4-galactosyltransferase [Helicobacter felis]	4.32e-72	WP_023949252.1 beta-1,4-galactosyltransferase [Helicobacter fennelliae]	2e-23	CCM73396.1 Beta-1,4-galactosyltransferase [Helicobacter heilmannii ASB1.4]	1.27e-70	WP_041308953.1 UDP-glucose-lipooligosaccharide glucosyltransferase [Helicobacter hepaticus]	5.3e-26											WP_104700061.1 UDP-glucose-lipooligosaccharide glucosyltransferase [Helicobacter marmotae]	1.03e-22
WP_001139908.1 flagellar hook-length control protein FliK [Helicobacter pylori]	WP_001139908.1 flagellar hook-length control protein FliK [Helicobacter pylori]	0	WP_011578126.1 flagellar hook-length control protein FliK [Helicobacter acinonychis]	0			WP_104762537.1 hypothetical protein [Helicobacter aurati]	2.81e-22					WP_081463358.1 flagellar hook-length control protein FliK [Helicobacter bizzozeronii]	3.34e-21	WP_023929984.1 flagellar hook-length control protein FliK [Helicobacter canis]	1.73e-24	WP_014659807.1 flagellar hook-length control protein FliK [Helicobacter cetorum]	7.76e-112			WP_002955436.1 flagellar hook-length control protein FliK [Helicobacter cinaedi]	3.5e-22	WP_104750514.1 hypothetical protein [Helicobacter cynogastricus]	5.67e-22	WP_104693581.1 hypothetical protein [Helicobacter equorum]	2.55e-23	WP_013469455.1 flagellar hook-length control protein FliK [Helicobacter felis]	1.63e-21	WP_023948410.1 flagellar hook-length control protein FliK [Helicobacter fennelliae]	2.09e-25			WP_050720579.1 flagellar hook-length control protein FliK [Helicobacter hepaticus]	1.79e-22	WP_066389350.1 flagellar hook-length control protein FliK [Helicobacter himalayensis]	2.35e-22	WP_052058073.1 flagellar hook-length control protein FliK [Helicobacter jaachi]	1.69e-22	WP_084707873.1 flagellar hook-length control protein FliK [Helicobacter japonicus]	4.57e-23	WP_023927560.1 flagellar hook-length control protein FliK [Helicobacter macacae]	9.65e-22			WP_104700515.1 flagellar hook-length control protein FliK [Helicobacter marmotae]	7.67e-24	WP_081955532.1 flagellar hook-length control protein FliK [Helicobacter muridarum]	1.16e-21	WP_081441289.1 flagellar hook-length control protein FliK [Helicobacter mustelae]
WP_012552385.1 sel1 repeat family protein [Helicobacter pylori]	WP_012552385.1 sel1 repeat family protein [Helicobacter pylori]	7.16e-165	WP_041600282.1 cysteine-rich Sel1 repeat protein [Helicobacter acinonychis]	9.18e-72	WP_082355792.1 sel1 repeat family protein [Helicobacter ailurogastricus]	5.65e-26	WP_104763324.1 hypothetical protein [Helicobacter aurati]	5.7e-24	WP_104752641.1 hypothetical protein [Helicobacter baculiformis]	1.51e-24	WP_077388586.1 sel1 repeat family protein [Helicobacter bilis]	4.33e-34	WP_013890174.1 hypothetical protein [Helicobacter bizzozeronii]	1.29e-25			WP_014660129.1 sel1 repeat family protein [Helicobacter cetorum]	5.8e-50					WP_104749850.1 hypothetical protein [Helicobacter cynogastricus]	3.58e-23			WP_013470057.1 Sel1-like repeat-containing protein [Helicobacter felis]	5.99e-22					WP_011116666.1 sel1 repeat family protein [Helicobacter hepaticus]	5.06e-24			WP_081946262.1 sel1 repeat family protein [Helicobacter jaachi]	1.17e-22	WP_052061012.1 sel1 repeat family protein [Helicobacter japonicus]	1.63e-27	WP_023928514.1 sel1 repeat family protein [Helicobacter macacae]	9.57e-25	WP_052086365.1 sel1 repeat family protein [Helicobacter magdeburgensis]	1.75e-27			WP_081955502.1 hypothetical protein [Helicobacter muridarum]	9.78e-21	WP_013023221.1 sel1 repeat family protein [Helicobacter mustelae]
WP_000222433.1 toxin [Helicobacter pylori]	WP_000222433.1 toxin [Helicobacter pylori]	0	WP_041600224.1 toxin [Helicobacter acinonychis]	0	WP_082355917.1 hypothetical protein [Helicobacter ailurogastricus]	0	WP_104763101.1 autotransporter domain-containing protein [Helicobacter aurati]	3.02e-22	WP_104752374.1 hypothetical protein [Helicobacter baculiformis]	0	WP_077388710.1 autotransporter domain-containing protein [Helicobacter bilis]	4.11e-22	WP_013890595.1 putative vacuolating cytotoxin VacA [Helicobacter bizzozeronii]	0	WP_023929702.1 hypothetical protein [Helicobacter canis]	2.17e-58	WP_014659588.1 toxin [Helicobacter cetorum]	0					WP_104749686.1 hypothetical protein [Helicobacter cynogastricus]	0			WP_013468753.1 Toxin-like outer membrane protein [Helicobacter felis]	0	WP_023946527.1 hypothetical protein [Helicobacter fennelliae]	3.27e-64	CCM11964.2 putative vacuolating cytotoxin (VacA) paralog [Helicobacter heilmannii ASB1.4]	0									WP_023927197.1 hypothetical protein [Helicobacter macacae]	2.48e-54							WP_013023010.1 hypothetical protein [Helicobacter mustelae]
WP_000892092.1 hypothetical protein [Helicobacter pylori]	WP_000892092.1 hypothetical protein [Helicobacter pylori]	3.22e-99	WP_011577431.1 hypothetical protein [Helicobacter acinonychis]	3.69e-72			WP_104763626.1 hypothetical protein [Helicobacter aurati]	5.55e-23			WP_077388661.1 hypothetical protein [Helicobacter bilis]	7.22e-25	WP_013889713.1 hypothetical protein [Helicobacter bizzozeronii]	7.18e-22			WP_014659972.1 hypothetical protein [Helicobacter cetorum]	9.79e-72	WP_104724669.1 hypothetical protein [Helicobacter cholecystus]	1.12e-23	WP_002956196.1 hypothetical protein [Helicobacter cinaedi]	5.82e-23			WP_104693442.1 hypothetical protein [Helicobacter equorum]	2.65e-24					CCM11120.1 hypothetical protein BN341_10200 [Helicobacter heilmannii ASB1.4]	6.61e-22	WP_011115835.1 MULTISPECIES: hypothetical protein [Helicobacter]	7.12e-22	WP_066389690.1 hypothetical protein [Helicobacter himalayensis]	1.46e-23							WP_034584927.1 hypothetical protein [Helicobacter magdeburgensis]	9.24e-23
WP_000996936.1 hypothetical protein [Helicobacter pylori]	WP_000996936.1 hypothetical protein [Helicobacter pylori]	0	WP_011577686.1 hypothetical protein [Helicobacter acinonychis]	0	WP_053944984.1 hypothetical protein [Helicobacter ailurogastricus]	6.23e-125			WP_104752768.1 hypothetical protein [Helicobacter baculiformis]	8.45e-133	WP_077388977.1 hypothetical protein [Helicobacter bilis]	1.02e-38	WP_013889606.1 hypothetical protein [Helicobacter bizzozeronii]	8.57e-142	WP_023930135.1 hypothetical protein [Helicobacter canis]	2.41e-29	WP_014658848.1 hypothetical protein [Helicobacter cetorum]	0					WP_104749934.1 hypothetical protein [Helicobacter cynogastricus]	7.11e-140			WP_013468620.1 hypothetical protein [Helicobacter felis]	1.24e-139	WP_034549832.1 hypothetical protein [Helicobacter fennelliae]	1.26e-41	CCM12213.1 FIG00710144: hypothetical protein [Helicobacter heilmannii ASB1.4]	8.21e-126									WP_023927055.1 hypothetical protein [Helicobacter macacae]	5.73e-28							WP_013022565.1 hypothetical protein [Helicobacter mustelae]
WP_000738970.1 polyisoprenoid-binding protein [Helicobacter pylori]	WP_000738970.1 polyisoprenoid-binding protein [Helicobacter pylori]	4.32e-135	WP_011577897.1 polyisoprenoid-binding protein [Helicobacter acinonychis]	2.3e-110	WP_053940585.1 polyisoprenoid-binding protein [Helicobacter ailurogastricus]	1.96e-60	WP_104763735.1 hypothetical protein [Helicobacter aurati]	1.52e-29	WP_104752390.1 polyisoprenoid-binding protein [Helicobacter baculiformis]	6.04e-61	WP_077388582.1 hypothetical protein [Helicobacter bilis]	1.08e-26	WP_013890201.1 polyisoprenoid-binding protein [Helicobacter bizzozeronii]	4.23e-55	WP_084330977.1 YceI family protein [Helicobacter canis]	2.67e-48	WP_014659905.1 hypothetical protein [Helicobacter cetorum]	4.48e-117	WP_104724050.1 polyisoprenoid-binding protein [Helicobacter cholecystus]	8.93e-49	WP_002955865.1 hypothetical protein [Helicobacter cinaedi]	2.82e-50	WP_104749127.1 polyisoprenoid-binding protein [Helicobacter cynogastricus]	1.11e-61	WP_104694665.1 hypothetical protein [Helicobacter equorum]	1.96e-54	WP_013468555.1 polyisoprenoid-binding protein [Helicobacter felis]	3.72e-63	WP_023947407.1 YceI family protein [Helicobacter fennelliae]	5.67e-60	CCM11079.1 hypothetical protein BN341_10620 [Helicobacter heilmannii ASB1.4]	3.16e-60	WP_011115806.1 YceI family protein [Helicobacter hepaticus]	1.2e-53	WP_066389594.1 hypothetical protein [Helicobacter himalayensis]	3.15e-51	WP_034354610.1 YceI family protein [Helicobacter jaachi]	2.61e-52	WP_034360786.1 YceI family protein [Helicobacter japonicus]	1.55e-50			WP_034585255.1 YceI family protein [Helicobacter magdeburgensis]	6.39e-55	WP_104699093.1 hypothetical protein [Helicobacter marmotae]	3.5e-48	WP_034558125.1 hypothetical protein [Helicobacter muridarum]	1.96e-29	WP_013023392.1 polyisoprenoid-binding protein [Helicobacter mustelae]
WP_000380786.1 nickel-responsive transcriptional regulator NikR [Helicobacter pylori]	WP_000380786.1 nickel-responsive transcriptional regulator NikR [Helicobacter pylori]	3.44e-110	WP_011577228.1 nickel-responsive transcriptional regulator NikR [Helicobacter acinonychis]	4.11e-99	WP_053945488.1 nickel-responsive transcriptional regulator NikR [Helicobacter ailurogastricus]	2.19e-79	WP_104762656.1 nickel-responsive transcriptional regulator NikR [Helicobacter aurati]	1.13e-56	WP_104752615.1 nickel-responsive transcriptional regulator NikR [Helicobacter baculiformis]	2.72e-77	WP_077389169.1 nickel-responsive transcriptional regulator NikR [Helicobacter bilis]	6.48e-57			WP_023930163.1 nickel-responsive transcriptional regulator NikR [Helicobacter canis]	8.99e-59	WP_014659486.1 nickel-responsive transcriptional regulator NikR [Helicobacter cetorum]	3.75e-97			WP_002956985.1 nickel-responsive transcriptional regulator NikR [Helicobacter cinaedi]	2.67e-60	WP_104749529.1 nickel-responsive transcriptional regulator NikR [Helicobacter cynogastricus]	8.03e-77			WP_013469065.1 nickel-responsive transcriptional regulator NikR [Helicobacter felis]	3.91e-77	WP_023946458.1 nickel-responsive transcriptional regulator NikR [Helicobacter fennelliae]	9.91e-61	CCM11004.1 Nickel responsive regulator NikR [Helicobacter heilmannii ASB1.4]	4.91e-79	WP_011115195.1 MULTISPECIES: nickel-responsive transcriptional regulator NikR [Helicobacter]	2.78e-63			WP_034356723.1 nickel-responsive transcriptional regulator NikR [Helicobacter jaachi]	3.56e-62	WP_034360409.1 nickel-responsive transcriptional regulator NikR [Helicobacter japonicus]	3.21e-59	WP_023928564.1 nickel-responsive transcriptional regulator NikR [Helicobacter macacae]	1.13e-61	WP_034586346.1 nickel-responsive transcriptional regulator NikR [Helicobacter magdeburgensis]	1.27e-60	WP_104700765.1 nickel-responsive transcriptional regulator NikR [Helicobacter marmotae]	2.04e-59	WP_034557661.1 nickel-responsive transcriptional regulator NikR [Helicobacter muridarum]	3.68e-57	WP_013023516.1 nickel-responsive transcriptional regulator NikR [Helicobacter mustelae]
WP_000045072.1 TonB C-terminal domain-containing protein [Helicobacter pylori]	WP_000045072.1 TonB C-terminal domain-containing protein [Helicobacter pylori]	0	WP_011577516.1 TonB C-terminal domain-containing protein [Helicobacter acinonychis]	4.09e-126	WP_053941896.1 hypothetical protein [Helicobacter ailurogastricus]	3.77e-30			WP_104752112.1 hypothetical protein [Helicobacter baculiformis]	8.24e-37			WP_013890840.1 hypothetical protein [Helicobacter bizzozeronii]	8.01e-35	WP_023930219.1 TonB C-terminal domain-containing protein [Helicobacter canis]	3.22e-31	WP_014659937.1 TonB C-terminal domain-containing protein [Helicobacter cetorum]	4.63e-113	WP_104724977.1 hypothetical protein [Helicobacter cholecystus]	1.97e-21			WP_104749821.1 hypothetical protein [Helicobacter cynogastricus]	7.86e-37			WP_013469917.1 hypothetical protein [Helicobacter felis]	6.55e-36	WP_023947095.1 TonB C-terminal domain-containing protein [Helicobacter fennelliae]	1.17e-33	CCM11678.1 TonB-like; putative TolA function [Helicobacter heilmannii ASB1.4]	1.82e-28																	WP_013022792.1 hypothetical protein [Helicobacter mustelae]
WP_000756025.1 cytochrome c biogenesis protein CcmH [Helicobacter pylori]	WP_000756025.1 cytochrome c biogenesis protein CcmH [Helicobacter pylori]	1.17e-65	WP_011578438.1 cytochrome c biogenesis protein CcmH [Helicobacter acinonychis]	1.93e-50			WP_104762405.1 hypothetical protein [Helicobacter aurati]	1.05e-22	WP_104751642.1 cytochrome C [Helicobacter baculiformis]	3.44e-26	WP_077388485.1 hypothetical protein [Helicobacter bilis]	2.54e-23	WP_013890779.1 cytochrome c [Helicobacter bizzozeronii]	5.83e-28	WP_023930830.1 hypothetical protein [Helicobacter canis]	1.55e-25	WP_014660008.1 cytochrome c biogenesis protein CcmH [Helicobacter cetorum]	8.72e-40	WP_104725004.1 cytochrome C [Helicobacter cholecystus]	2.28e-21			WP_104749594.1 cytochrome C [Helicobacter cynogastricus]	2.59e-24			WP_013468862.1 cytochrome c [Helicobacter felis]	6.64e-25	WP_023947129.1 hypothetical protein [Helicobacter fennelliae]	3.45e-22																	WP_034558448.1 hypothetical protein [Helicobacter muridarum]	6.5e-27	WP_013022500.1 cytochrome c [Helicobacter mustelae]
WP_000869068.1 COP-associated protein [Helicobacter pylori]	WP_000869068.1 COP-associated protein [Helicobacter pylori]	4.94e-44	WP_011578049.1 iron-binding protein [Helicobacter acinonychis]	1.23e-40	WP_053944995.1 hypothetical protein [Helicobacter ailurogastricus]	4.45e-22			WP_104752341.1 hypothetical protein [Helicobacter baculiformis]	4.57e-25			WP_013890276.1 copper ion-binding protein [Helicobacter bizzozeronii]	5.49e-22			WP_014659759.1 hypothetical protein [Helicobacter cetorum]	1.87e-37			WP_002957706.1 iron-binding protein [Helicobacter cinaedi]	9.13e-24	WP_104750273.1 hypothetical protein [Helicobacter cynogastricus]	5.2e-25			WP_013469708.1 COP-associated protein [Helicobacter felis]	7.73e-25			CCM11397.1 COP-associated protein (Copper ion-binding protein) [Helicobacter heilmannii ASB1.4]	4.34e-21	WP_011115525.1 MULTISPECIES: hypothetical protein [Helicobacter]	2.18e-25			WP_034354481.1 hypothetical protein [Helicobacter jaachi]	6.95e-24	WP_034360744.1 hypothetical protein [Helicobacter japonicus]	3.07e-24					WP_104699105.1 hypothetical protein [Helicobacter marmotae]	1.27e-22
WP_000883256.1 M48 family peptidase [Helicobacter pylori]	WP_000883256.1 M48 family peptidase [Helicobacter pylori]	4.63e-155	WP_011577814.1 M48 family peptidase [Helicobacter acinonychis]	6.14e-128											WP_023928911.1 DUF45 domain-containing protein [Helicobacter canis]	1.81e-37	WP_014659630.1 M48 family peptidase [Helicobacter cetorum]	5.49e-102			WP_002956236.1 M48 family peptidase [Helicobacter cinaedi]	2.98e-34			WP_104694153.1 M48 family peptidase [Helicobacter equorum]	6.94e-25			WP_023947905.1 M48 family peptidase [Helicobacter fennelliae]	3.26e-34			WP_034367073.1 MULTISPECIES: M48 family peptidase [Helicobacter]	2.27e-37	WP_066389028.1 DUF45 domain-containing protein [Helicobacter himalayensis]	1.19e-29	WP_034356682.1 M48 family peptidase [Helicobacter jaachi]	2.75e-31	WP_034362060.1 M48 family peptidase [Helicobacter japonicus]	2.3e-30	WP_023927374.1 DUF45 domain-containing protein [Helicobacter macacae]	1.1e-25	WP_034588723.1 M48 family peptidase [Helicobacter magdeburgensis]	9.14e-35	WP_104699386.1 M48 family peptidase [Helicobacter marmotae]	1.94e-31			WP_013023041.1 M48 family peptidase [Helicobacter mustelae]
WP_000921995.1 glycosyltransferase [Helicobacter pylori]	WP_000921995.1 glycosyltransferase [Helicobacter pylori]	0	WP_011578275.1 glycosyltransferase [Helicobacter acinonychis]	3.09e-170	WP_053945431.1 glycosyltransferase [Helicobacter ailurogastricus]	2.15e-83			WP_104752606.1 glycosyl transferase [Helicobacter baculiformis]	3.16e-88			WP_013890519.1 glycosyltransferase [Helicobacter bizzozeronii]	3.04e-84	WP_023930354.1 glycosyltransferase [Helicobacter canis]	2.33e-51	WP_014659207.1 glycosyltransferase [Helicobacter cetorum]	3.44e-165					WP_104750268.1 glycosyl transferase [Helicobacter cynogastricus]	2.25e-92			WP_013469713.1 glycosyltransferase [Helicobacter felis]	3.8e-93	WP_023946873.1 glycosyltransferase [Helicobacter fennelliae]	4.84e-54					WP_066389070.1 glycosyltransferase [Helicobacter himalayensis]	6.9e-57	WP_034352289.1 glycosyltransferase [Helicobacter jaachi]	5.69e-56	WP_052061059.1 glycosyltransferase [Helicobacter japonicus]	3.91e-50					WP_104699921.1 glycosyl transferase [Helicobacter marmotae]	9.71e-53
WP_000948086.1 membrane protein [Helicobacter pylori]	WP_000948086.1 membrane protein [Helicobacter pylori]	0	WP_050711602.1 hypothetical protein [Helicobacter acinonychis]	0	WP_053945060.1 TolC family protein [Helicobacter ailurogastricus]	1.34e-141	WP_104762582.1 hypothetical protein [Helicobacter aurati]	2.32e-64	WP_104752243.1 hypothetical protein [Helicobacter baculiformis]	1.99e-128			WP_006017621.1 TolC family protein [Helicobacter bizzozeronii]	3.25e-143			WP_014659344.1 TolC family protein [Helicobacter cetorum]	0	WP_104724578.1 hypothetical protein [Helicobacter cholecystus]	4.07e-29			WP_104750318.1 hypothetical protein [Helicobacter cynogastricus]	1.95e-127			WP_013469522.1 TolC family protein [Helicobacter felis]	3.02e-133			CCM11145.1 Heavy metal RND efflux outer membrane protein,CzcC family [Helicobacter heilmannii ASB1.4]	2.54e-136													WP_104699447.1 hypothetical protein [Helicobacter marmotae]	3.36e-66	WP_081955563.1 TolC family protein [Helicobacter muridarum]	1.92e-68	WP_013023697.1 TolC family protein [Helicobacter mustelae]
WP_001208545.1 KH domain-containing protein [Helicobacter pylori]	WP_001208545.1 KH domain-containing protein [Helicobacter pylori]	8.55e-84	WP_011578147.1 KH domain-containing protein [Helicobacter acinonychis]	1.45e-63	WP_082355810.1 KH domain-containing protein [Helicobacter ailurogastricus]	2.05e-31			WP_104751587.1 KH domain-containing protein [Helicobacter baculiformis]	7.8e-36			WP_006016988.1 KH domain-containing protein [Helicobacter bizzozeronii]	1.23e-34	WP_023929085.1 KH domain-containing protein [Helicobacter canis]	8.02e-22	WP_014660036.1 KH domain-containing protein [Helicobacter cetorum]	2.08e-66			WP_002957352.1 KH domain-containing protein [Helicobacter cinaedi]	2.15e-22	WP_104749664.1 KH domain-containing protein [Helicobacter cynogastricus]	1.91e-32			WP_013468778.1 KH domain-containing protein [Helicobacter felis]	3.03e-32	WP_023949768.1 KH domain-containing protein [Helicobacter fennelliae]	5.46e-22	CCM11538.1 KH domain RNA binding protein YlqC [Helicobacter heilmannii ASB1.4]	9.64e-34			WP_066387508.1 KH domain-containing protein [Helicobacter himalayensis]	2.3e-25					WP_023927542.1 KH domain-containing protein [Helicobacter macacae]	6.89e-24	WP_034587558.1 KH domain-containing protein [Helicobacter magdeburgensis]	4.87e-22
WP_000917919.1 alanine racemase [Helicobacter pylori]	WP_000917919.1 alanine racemase [Helicobacter pylori]	0	WP_011578143.1 alanine racemase [Helicobacter acinonychis]	0	WP_053945662.1 alanine racemase [Helicobacter ailurogastricus]	6.43e-124	WP_104762825.1 alanine racemase [Helicobacter aurati]	1.03e-76	WP_104751934.1 alanine racemase [Helicobacter baculiformis]	1.74e-123	WP_077389171.1 alanine racemase [Helicobacter bilis]	8.93e-82	WP_013889690.1 alanine racemase [Helicobacter bizzozeronii]	2.99e-129			WP_014658945.1 alanine racemase [Helicobacter cetorum]	0					WP_104750329.1 alanine racemase [Helicobacter cynogastricus]	1.65e-124			WP_013469741.1 alanine racemase [Helicobacter felis]	3.88e-127			CCM11330.2 Alanine racemase [Helicobacter heilmannii ASB1.4]	3.7e-59	WP_011115308.1 alanine racemase [Helicobacter hepaticus]	1.91e-32					WP_034362739.1 alanine racemase [Helicobacter japonicus]	8.66e-22			WP_034584744.1 alanine racemase [Helicobacter magdeburgensis]	2.72e-30	WP_104699526.1 alanine racemase [Helicobacter marmotae]	1.19e-29	WP_034559685.1 alanine racemase [Helicobacter muridarum]	1.36e-75
WP_001158316.1 PaaI family thioesterase [Helicobacter pylori]	WP_001158316.1 PaaI family thioesterase [Helicobacter pylori]	4.86e-103	WP_011577533.1 PaaI family thioesterase [Helicobacter acinonychis]	2.6e-92	WP_053941306.1 thioesterase [Helicobacter ailurogastricus]	1.06e-31	WP_104762923.1 thioesterase [Helicobacter aurati]	2.92e-29	WP_104752882.1 thioesterase [Helicobacter baculiformis]	2.8e-31	WP_005216553.1 hypothetical protein [Helicobacter bilis]	3.02e-33	WP_013890990.1 thioesterase [Helicobacter bizzozeronii]	2.81e-34			WP_014659920.1 PaaI family thioesterase [Helicobacter cetorum]	2.42e-91	WP_104723990.1 thioesterase [Helicobacter cholecystus]	9.5e-28	WP_004084412.1 MULTISPECIES: hypothetical protein [Helicobacter]	2.69e-34	WP_104749045.1 thioesterase [Helicobacter cynogastricus]	2.61e-31	WP_095627080.1 MULTISPECIES: thioesterase [Helicobacter]	8.16e-26	WP_013469174.1 thioesterase [Helicobacter felis]	1.38e-31	WP_081714846.1 thioesterase [Helicobacter fennelliae]	3.2e-29	CCM10971.1 Hot dog fold protein HP0420 [Helicobacter heilmannii ASB1.4]	7.75e-32	WP_034366932.1 MULTISPECIES: thioesterase [Helicobacter]	8.12e-35	WP_066389038.1 thioesterase [Helicobacter himalayensis]	4.38e-28	WP_034352090.1 thioesterase [Helicobacter jaachi]	1.6e-34	WP_034361630.1 thioesterase [Helicobacter japonicus]	9.56e-35	WP_051397625.1 thioesterase [Helicobacter macacae]	1.19e-25	WP_004084412.1 MULTISPECIES: hypothetical protein [Helicobacter]	2.26e-34	WP_104699757.1 thioesterase [Helicobacter marmotae]	5.56e-29	WP_034559148.1 thioesterase [Helicobacter muridarum]	3.26e-24	WP_013023730.1 hypothetical protein [Helicobacter mustelae]
WP_000694877.1 mannose-1-phosphate guanylyltransferase/mannose-6-phosphate isomerase [Helicobacter pylori]	WP_000694877.1 mannose-1-phosphate guanylyltransferase/mannose-6-phosphate isomerase [Helicobacter pylori]	0	WP_041600249.1 mannose-1-phosphate guanylyltransferase/mannose-6-phosphate isomerase [Helicobacter acinonychis]	0	WP_053945142.1 mannose-1-phosphate guanylyltransferase/mannose-6-phosphate isomerase [Helicobacter ailurogastricus]	7.44e-127	WP_104763139.1 mannose-1-phosphate guanylyltransferase/mannose-6-phosphate isomerase [Helicobacter aurati]	3.42e-133	WP_104752278.1 GDP-mannose pyrophosphorylase [Helicobacter baculiformis]	9.21e-126	WP_077389517.1 mannose-1-phosphate guanylyltransferase/mannose-6-phosphate isomerase [Helicobacter bilis]	4.76e-140	WP_013889899.1 cupin domain-containing protein [Helicobacter bizzozeronii]	1.05e-122	WP_023929105.1 mannose-1-phosphate guanylyltransferase/mannose-6-phosphate isomerase [Helicobacter canis]	5.76e-114			WP_104724791.1 mannose-1-phosphate guanylyltransferase/mannose-6-phosphate isomerase [Helicobacter cholecystus]	1.08e-132	WP_014667611.1 mannose-1-phosphate guanylyltransferase/mannose-6-phosphate isomerase [Helicobacter cinaedi]	4.46e-128	WP_104749188.1 GDP-mannose pyrophosphorylase [Helicobacter cynogastricus]	5.24e-115	WP_104693622.1 mannose-1-phosphate guanylyltransferase/mannose-6-phosphate isomerase [Helicobacter equorum]	3.92e-139	WP_013469963.1 cupin domain-containing protein [Helicobacter felis]	7.43e-115	WP_023946830.1 mannose-1-phosphate guanylyltransferase/mannose-6-phosphate isomerase [Helicobacter fennelliae]	3.14e-119	CCM12134.1 Mannose-1-phosphate guanylyltransferase (GDP) [Helicobacter heilmannii ASB1.4]	1.98e-122	WP_011115517.1 MULTISPECIES: mannose-1-phosphate guanylyltransferase/mannose-6-phosphate isomerase [Helicobacter]	2.6e-133	WP_066389136.1 mannose-1-phosphate guanylyltransferase/mannose-6-phosphate isomerase [Helicobacter himalayensis]	2.42e-135	WP_034354655.1 mannose-1-phosphate guanylyltransferase/mannose-6-phosphate isomerase [Helicobacter jaachi]	4.38e-134	WP_034362492.1 mannose-1-phosphate guanylyltransferase/mannose-6-phosphate isomerase [Helicobacter japonicus]	7.62e-139			WP_034587689.1 mannose-1-phosphate guanylyltransferase/mannose-6-phosphate isomerase [Helicobacter magdeburgensis]	1.05e-131	WP_104699156.1 mannose-1-phosphate guanylyltransferase/mannose-6-phosphate isomerase [Helicobacter marmotae]	4.01e-133	WP_034558450.1 mannose-1-phosphate guanylyltransferase/mannose-6-phosphate isomerase [Helicobacter muridarum]	8.87e-133	WP_013023638.1 mannose-1-phosphate guanylyltransferase/mannose-6-phosphate isomerase [Helicobacter mustelae]
WP_000405530.1 autotransporter domain-containing protein [Helicobacter pylori]	WP_000405530.1 autotransporter domain-containing protein [Helicobacter pylori]	0	WP_041600224.1 toxin [Helicobacter acinonychis]	3.02e-42	WP_082355917.1 hypothetical protein [Helicobacter ailurogastricus]	1.03e-40			WP_104752374.1 hypothetical protein [Helicobacter baculiformis]	9.33e-41			WP_013890595.1 putative vacuolating cytotoxin VacA [Helicobacter bizzozeronii]	1.32e-40	WP_023929580.1 hypothetical protein [Helicobacter canis]	6.21e-38	WP_014658932.1 autotransporter domain-containing protein [Helicobacter cetorum]	0					WP_104749686.1 hypothetical protein [Helicobacter cynogastricus]	6.17e-46			WP_013468753.1 Toxin-like outer membrane protein [Helicobacter felis]	1.05e-44	WP_023946527.1 hypothetical protein [Helicobacter fennelliae]	1.5e-38	CCM11964.2 putative vacuolating cytotoxin (VacA) paralog [Helicobacter heilmannii ASB1.4]	1.16e-39									WP_023927197.1 hypothetical protein [Helicobacter macacae]	5.35e-34							WP_013023009.1 hypothetical protein [Helicobacter mustelae]
WP_000576594.1 hypothetical protein [Helicobacter pylori]	WP_000576594.1 hypothetical protein [Helicobacter pylori]	0	WP_011577381.1 hypothetical protein [Helicobacter acinonychis]	0	WP_053945141.1 hypothetical protein [Helicobacter ailurogastricus]	0			WP_104751804.1 hypothetical protein [Helicobacter baculiformis]	0	WP_077388977.1 hypothetical protein [Helicobacter bilis]	2.51e-28	WP_013890587.1 hypothetical protein [Helicobacter bizzozeronii]	0			WP_014660053.1 hypothetical protein [Helicobacter cetorum]	0					WP_104749218.1 hypothetical protein [Helicobacter cynogastricus]	0			WP_013469983.1 hypothetical protein [Helicobacter felis]	0	WP_034549832.1 hypothetical protein [Helicobacter fennelliae]	1.08e-44	CCM12213.1 FIG00710144: hypothetical protein [Helicobacter heilmannii ASB1.4]	4.84e-44																	WP_013022565.1 hypothetical protein [Helicobacter mustelae]
WP_000697650.1 flagella basal body P-ring formation protein FlgA [Helicobacter pylori]	WP_000697650.1 flagella basal body P-ring formation protein FlgA [Helicobacter pylori]	9.82e-158	WP_011578515.1 flagella basal body P-ring formation protein FlgA [Helicobacter acinonychis]	9.27e-130	WP_082346452.1 flagella basal body P-ring formation protein FlgA [Helicobacter ailurogastricus]	2.69e-32			WP_104751772.1 flagella basal body P-ring formation protein FlgA [Helicobacter baculiformis]	1.97e-28			WP_013890767.1 flagella basal body P-ring formation protein FlgA [Helicobacter bizzozeronii]	2.75e-31	WP_084330919.1 flagella basal body P-ring formation protein FlgA [Helicobacter canis]	6.85e-24	WP_014659386.1 flagella basal body P-ring formation protein FlgA [Helicobacter cetorum]	1.69e-124					WP_104750445.1 flagella basal body P-ring formation protein FlgA [Helicobacter cynogastricus]	1e-28			WP_013468675.1 flagella basal body P-ring formation protein FlgA [Helicobacter felis]	2.42e-27	WP_023949524.1 flagella basal body P-ring formation protein FlgA [Helicobacter fennelliae]	9.4e-28	CCM11554.1 flagellar basal body P-ring biosynthesis protein [Helicobacter heilmannii ASB1.4]	1.34e-31					WP_034354890.1 flagella basal body P-ring formation protein FlgA [Helicobacter jaachi]	5.49e-27			WP_023927704.1 flagella basal body P-ring formation protein FlgA [Helicobacter macacae]	1.16e-31							WP_013022631.1 flagella basal body P-ring formation protein FlgA [Helicobacter mustelae]
WP_000726632.1 hypothetical protein [Helicobacter pylori]	WP_000726632.1 hypothetical protein [Helicobacter pylori]	5.13e-166	WP_011577956.1 hypothetical protein [Helicobacter acinonychis]	4.98e-158	WP_053944876.1 hypothetical protein [Helicobacter ailurogastricus]	1.54e-86			WP_104751536.1 hypothetical protein [Helicobacter baculiformis]	2.74e-91	WP_077388931.1 hypothetical protein [Helicobacter bilis]	3.07e-21	WP_013889999.1 hypothetical protein [Helicobacter bizzozeronii]	4.45e-87	WP_023929061.1 hypothetical protein [Helicobacter canis]	6.72e-40	WP_014659675.1 hypothetical protein [Helicobacter cetorum]	4.93e-149					WP_104749975.1 hypothetical protein [Helicobacter cynogastricus]	8.54e-96			WP_013468966.1 hypothetical protein [Helicobacter felis]	3.31e-96	WP_034550357.1 hypothetical protein [Helicobacter fennelliae]	1.06e-44	CCM10783.1 hypothetical protein BN341_16080 [Helicobacter heilmannii ASB1.4]	8.77e-89									WP_023927577.1 hypothetical protein [Helicobacter macacae]	2.33e-36							WP_013023153.1 hypothetical protein [Helicobacter mustelae]
WP_000826085.1 hemolysin D [Helicobacter pylori]	WP_000826085.1 hemolysin D [Helicobacter pylori]	0	WP_011578441.1 hemolysin D [Helicobacter acinonychis]	0	WP_053945012.1 hemolysin D [Helicobacter ailurogastricus]	9.54e-121	WP_104762581.1 hemolysin D [Helicobacter aurati]	2.7e-79	WP_104752239.1 hemolysin D [Helicobacter baculiformis]	2.52e-111			WP_013890341.1 hemolysin D [Helicobacter bizzozeronii]	2.54e-119			WP_014659345.1 hemolysin D [Helicobacter cetorum]	0	WP_104724579.1 hemolysin D [Helicobacter cholecystus]	4.85e-71			WP_104750319.1 hemolysin D [Helicobacter cynogastricus]	3.03e-114			WP_013469523.1 hemolysin D [Helicobacter felis]	3.37e-111			CCM11144.2 Probable Co/Zn/Cd efflux system membrane fusion protein [Helicobacter heilmannii ASB1.4]	1.89e-118													WP_104699446.1 hemolysin D [Helicobacter marmotae]	1.36e-69	WP_052089615.1 HlyD family secretion protein [Helicobacter muridarum]	1.08e-72	WP_013023696.1 copper resistance protein CrdC [Helicobacter mustelae]
WP_000911257.1 outer membrane beta-barrel protein [Helicobacter pylori]	WP_000911257.1 outer membrane beta-barrel protein [Helicobacter pylori]	0	WP_011578032.1 outer membrane beta-barrel protein [Helicobacter acinonychis]	0	WP_082346372.1 outer membrane beta-barrel protein [Helicobacter ailurogastricus]	6.79e-65	WP_104762913.1 hypothetical protein [Helicobacter aurati]	1.89e-26	WP_104751753.1 hypothetical protein [Helicobacter baculiformis]	1.16e-64			WP_013890092.1 outer membrane beta-barrel protein [Helicobacter bizzozeronii]	1.4e-68	WP_023930007.1 outer membrane beta-barrel protein [Helicobacter canis]	1.2e-41	WP_041594848.1 outer membrane beta-barrel protein [Helicobacter cetorum]	1.8e-169					WP_104749564.1 hypothetical protein [Helicobacter cynogastricus]	7.15e-49			WP_013468891.1 outer membrane beta-barrel protein [Helicobacter felis]	1.58e-51	WP_023949452.1 outer membrane beta-barrel protein [Helicobacter fennelliae]	5.77e-49											WP_023928595.1 outer membrane beta-barrel protein [Helicobacter macacae]	5.84e-33					WP_052089901.1 outer membrane beta-barrel protein [Helicobacter muridarum]	1.89e-24	WP_081441270.1 outer membrane beta-barrel protein [Helicobacter mustelae]
WP_001206074.1 DUF2018 domain-containing protein [Helicobacter pylori]	WP_001206074.1 DUF2018 domain-containing protein [Helicobacter pylori]	3.67e-64	WP_011578200.1 DUF2018 domain-containing protein [Helicobacter acinonychis]	2.34e-46	WP_053944921.1 DUF2018 domain-containing protein [Helicobacter ailurogastricus]	2.35e-28			WP_104751882.1 DUF2018 domain-containing protein [Helicobacter baculiformis]	1.26e-26	WP_004088200.1 DUF2018 domain-containing protein [Helicobacter bilis]	3.58e-22	WP_013890330.1 DUF2018 domain-containing protein [Helicobacter bizzozeronii]	6.63e-27			WP_014659734.1 DUF2018 domain-containing protein [Helicobacter cetorum]	4.9e-45					WP_104749523.1 DUF2018 domain-containing protein [Helicobacter cynogastricus]	1.6e-21			WP_013469071.1 DUF2018 domain-containing protein [Helicobacter felis]	1.13e-21			CCM11753.1 hypothetical protein BN341_820 [Helicobacter heilmannii ASB1.4]	1.7e-28																	WP_013023588.1 DUF2018 domain-containing protein [Helicobacter mustelae]
WP_001254585.1 gamma-glutamyltransferase [Helicobacter pylori]	WP_001254585.1 gamma-glutamyltransferase [Helicobacter pylori]	0	WP_011577526.1 gamma-glutamyltransferase [Helicobacter acinonychis]	0	WP_053945628.1 gamma-glutamyltransferase [Helicobacter ailurogastricus]	0			WP_104751571.1 gamma-glutamyltransferase [Helicobacter baculiformis]	0	WP_077390226.1 gamma-glutamyltransferase [Helicobacter bilis]	0	WP_041602961.1 gamma-glutamyltransferase [Helicobacter bizzozeronii]	0	WP_023930771.1 gamma-glutamyltransferase [Helicobacter canis]	0	WP_014659926.1 gamma-glutamyltransferase [Helicobacter cetorum]	0					WP_104749446.1 gamma-glutamyltransferase [Helicobacter cynogastricus]	0			WP_013469141.1 gamma-glutamyltransferase [Helicobacter felis]	0			CCM12203.1 Gamma-glutamyltranspeptidase [Helicobacter heilmannii ASB1.4]	0																	WP_013023133.1 gamma-glutamyltransferase [Helicobacter mustelae]
WP_000074892.1 MFS transporter [Helicobacter pylori]	WP_000074892.1 MFS transporter [Helicobacter pylori]	0	WP_011577692.1 MFS transporter [Helicobacter acinonychis]	0	WP_053945439.1 MFS transporter [Helicobacter ailurogastricus]	5.58e-133	WP_104762311.1 alpha-ketoglutarate permease [Helicobacter aurati]	7.16e-122	WP_104752967.1 alpha-ketoglutarate permease [Helicobacter baculiformis]	8.9e-138	WP_077389008.1 MFS transporter [Helicobacter bilis]	1.22e-126	WP_041602772.1 MFS transporter [Helicobacter bizzozeronii]	2.55e-132			WP_014659779.1 MFS transporter [Helicobacter cetorum]	0	WP_104725159.1 MFS transporter [Helicobacter cholecystus]	3.75e-36			WP_104749116.1 alpha-ketoglutarate permease [Helicobacter cynogastricus]	4.22e-136	WP_104693540.1 MFS transporter [Helicobacter equorum]	3.75e-39	WP_013469851.1 MFS transporter [Helicobacter felis]	1.85e-121	WP_081714915.1 alpha-ketoglutarate permease [Helicobacter fennelliae]	1.27e-115	CCM11137.1 dicarboxylic acid transporter PcaT [Helicobacter heilmannii ASB1.4]	8.02e-130			WP_066388994.1 MFS transporter [Helicobacter himalayensis]	3.46e-35	WP_034354583.1 MFS transporter [Helicobacter jaachi]	8.76e-114			WP_023927673.1 MFS transporter [Helicobacter macacae]	1.58e-141			WP_104699599.1 alpha-ketoglutarate permease [Helicobacter marmotae]	4.63e-112	WP_081955564.1 MFS transporter [Helicobacter muridarum]	1.08e-55	WP_013023680.1 MFS transporter [Helicobacter mustelae]
WP_000532464.1 outer membrane beta-barrel protein [Helicobacter pylori]	WP_000532464.1 outer membrane beta-barrel protein [Helicobacter pylori]	0	WP_041600192.1 outer membrane beta-barrel protein [Helicobacter acinonychis]	0	WP_053941066.1 outer membrane beta-barrel protein [Helicobacter ailurogastricus]	1.9e-65			WP_104752867.1 hypothetical protein [Helicobacter baculiformis]	2.46e-67			WP_013889981.1 outer membrane beta-barrel protein [Helicobacter bizzozeronii]	1.74e-70	WP_023929915.1 hypothetical protein [Helicobacter canis]	4.33e-29	WP_014658787.1 outer membrane beta-barrel protein [Helicobacter cetorum]	0					WP_104750074.1 hypothetical protein [Helicobacter cynogastricus]	5.57e-61			WP_013469334.1 outer membrane beta-barrel protein [Helicobacter felis]	6.99e-58	WP_023947005.1 hypothetical protein [Helicobacter fennelliae]	3.28e-32	CCM11730.1 putative Outer membrane protein [Helicobacter heilmannii ASB1.4]	3.03e-70									WP_023927760.1 hypothetical protein [Helicobacter macacae]	1.07e-23							WP_013022678.1 outer membrane beta-barrel protein [Helicobacter mustelae]
WP_000720367.1 hypothetical protein [Helicobacter pylori]	WP_000720367.1 hypothetical protein [Helicobacter pylori]	0	WP_011577134.1 hypothetical protein [Helicobacter acinonychis]	0	WP_053941883.1 hypothetical protein [Helicobacter ailurogastricus]	2.98e-54			WP_104752122.1 hypothetical protein [Helicobacter baculiformis]	2.17e-62					WP_023929905.1 hypothetical protein [Helicobacter canis]	3.61e-22	WP_014658733.1 hypothetical protein [Helicobacter cetorum]	2.43e-168					WP_104749809.1 hypothetical protein [Helicobacter cynogastricus]	3.24e-54			WP_013469904.1 hypothetical protein [Helicobacter felis]	2.15e-50	WP_081714867.1 hypothetical protein [Helicobacter fennelliae]	1.23e-21	CCM11665.1 hypothetical protein BN341_19690 [Helicobacter heilmannii ASB1.4]	2.64e-62					WP_052057908.1 hypothetical protein [Helicobacter jaachi]	8.51e-21			WP_023927384.1 hypothetical protein [Helicobacter macacae]	7.21e-28			WP_104700230.1 hypothetical protein [Helicobacter marmotae]	1.79e-24			WP_013023540.1 hypothetical protein [Helicobacter mustelae]
WP_000735700.1 hypothetical protein [Helicobacter pylori]	WP_000735700.1 hypothetical protein [Helicobacter pylori]	0	WP_011577390.1 membrane protein [Helicobacter acinonychis]	0											WP_023929841.1 hypothetical protein [Helicobacter canis]	2.31e-39	WP_014659079.1 hypothetical protein [Helicobacter cetorum]	0			WP_015453209.1 hypothetical protein [Helicobacter cinaedi]	1.69e-41			WP_104693438.1 hypothetical protein [Helicobacter equorum]	1.07e-22			WP_023946098.1 hypothetical protein [Helicobacter fennelliae]	1.58e-44			WP_011115839.1 hypothetical protein [Helicobacter hepaticus]	3.16e-40	WP_066387400.1 hypothetical protein [Helicobacter himalayensis]	1.03e-37	WP_034355989.1 hypothetical protein [Helicobacter jaachi]	2.56e-44	WP_034361422.1 hypothetical protein [Helicobacter japonicus]	2.52e-43	WP_023928418.1 hypothetical protein [Helicobacter macacae]	1.43e-35	WP_034584938.1 hypothetical protein [Helicobacter magdeburgensis]	6.35e-42	WP_104700686.1 hypothetical protein [Helicobacter marmotae]	2.74e-46
WP_000928568.1 hypothetical protein [Helicobacter pylori]	WP_000928568.1 hypothetical protein [Helicobacter pylori]	5.37e-82	WP_011577221.1 hypothetical protein [Helicobacter acinonychis]	3.99e-68	WP_053945309.1 hypothetical protein [Helicobacter ailurogastricus]	5.99e-29			WP_104751732.1 hypothetical protein [Helicobacter baculiformis]	1.2e-31			WP_013890232.1 hypothetical protein [Helicobacter bizzozeronii]	1.43e-27			WP_014659479.1 hypothetical protein [Helicobacter cetorum]	2.1e-64			WP_002955846.1 branched-chain amino acid transporter AzlD [Helicobacter cinaedi]	6.38e-24					WP_013469862.1 hypothetical protein [Helicobacter felis]	6.09e-30					WP_011115553.1 branched-chain amino acid transporter AzlD [Helicobacter hepaticus]	2.43e-24			WP_034354408.1 branched-chain amino acid transporter AzlD [Helicobacter jaachi]	2.24e-26	WP_034360759.1 branched-chain amino acid transporter AzlD [Helicobacter japonicus]	4.55e-22	WP_023927345.1 hypothetical protein [Helicobacter macacae]	1.05e-23	WP_034585208.1 branched-chain amino acid transporter AzlD [Helicobacter magdeburgensis]	1.59e-23
WP_001016027.1 hypothetical protein [Helicobacter pylori]	WP_001016027.1 hypothetical protein [Helicobacter pylori]	0	WP_011577612.1 hypothetical protein [Helicobacter acinonychis]	0	WP_053945395.1 hypothetical protein [Helicobacter ailurogastricus]	7.97e-73					WP_077390002.1 hypothetical protein [Helicobacter bilis]	7.87e-50	WP_013889712.1 hypothetical protein [Helicobacter bizzozeronii]	3.41e-79	WP_051400951.1 hypothetical protein [Helicobacter canis]	2.26e-49											WP_013468990.1 hypothetical protein [Helicobacter felis]	7.26e-70	WP_023949108.1 hypothetical protein [Helicobacter fennelliae]	1.54e-50									WP_052060988.1 hypothetical protein [Helicobacter japonicus]	4.21e-65	WP_023928078.1 hypothetical protein [Helicobacter macacae]	1.36e-74			WP_104700115.1 hypothetical protein [Helicobacter marmotae]	1.83e-67
WP_001141032.1 DUF262 domain-containing protein [Helicobacter pylori]	WP_001141032.1 DUF262 domain-containing protein [Helicobacter pylori]	0	WP_011577549.1 DUF262 domain-containing protein [Helicobacter acinonychis]	0			WP_104762393.1 DUF262 domain-containing protein [Helicobacter aurati]	1.2e-29			WP_077388352.1 DUF262 domain-containing protein [Helicobacter bilis]	1.06e-152	WP_013891017.1 DUF262 domain-containing protein [Helicobacter bizzozeronii]	4.9e-27	WP_023930331.1 DUF262 domain-containing protein [Helicobacter canis]	1.21e-23	WP_014659459.1 DUF262 domain-containing protein [Helicobacter cetorum]	3.75e-125			WP_002956585.1 DUF262 domain-containing protein [Helicobacter cinaedi]	2.6e-26																			WP_023926777.1 DUF262 domain-containing protein [Helicobacter macacae]	1.57e-26	WP_034585387.1 DUF262 domain-containing protein [Helicobacter magdeburgensis]	1.42e-31	WP_104700699.1 DUF262 domain-containing protein [Helicobacter marmotae]	3.11e-30
WP_000583100.1 urease accessory protein UreE [Helicobacter pylori]	WP_000583100.1 urease accessory protein UreE [Helicobacter pylori]	5.39e-126	WP_011578338.1 urease accessory protein UreE [Helicobacter acinonychis]	2.97e-123	WP_053945229.1 urease accessory protein UreE [Helicobacter ailurogastricus]	4.66e-59	WP_104762479.1 urease accessory protein ureE [Helicobacter aurati]	2.48e-36	WP_104752666.1 urease accessory protein UreE [Helicobacter baculiformis]	9.75e-56	WP_077388856.1 urease accessory protein ureE [Helicobacter bilis]	9.36e-52	WP_013890472.1 urease accessory protein UreE [Helicobacter bizzozeronii]	1.07e-58			WP_014659244.1 urease accessory protein UreE [Helicobacter cetorum]	7.53e-112					WP_104749421.1 urease accessory protein UreE [Helicobacter cynogastricus]	6.47e-54			WP_013469648.1 urease accessory protein UreE [Helicobacter felis]	1.36e-62			CCM73675.1 Urease accessory protein UreE [Helicobacter heilmannii ASB1.4]	5.64e-56	WP_011115252.1 urease accessory protein UreE [Helicobacter hepaticus]	1.22e-40			WP_034353285.1 hypothetical protein [Helicobacter jaachi]	2.62e-38							WP_104699548.1 urease accessory protein ureE [Helicobacter marmotae]	1.67e-30	WP_081955607.1 urease accessory protein UreE [Helicobacter muridarum]	2.7e-39	WP_081441273.1 urease accessory protein UreE [Helicobacter mustelae]
WP_001099441.1 urease accessory protein UreH [Helicobacter pylori]	WP_001099441.1 urease accessory protein UreH [Helicobacter pylori]	0	WP_011578341.1 urease accessory protein UreH [Helicobacter acinonychis]	0	WP_053945226.1 urease accessory protein UreH [Helicobacter ailurogastricus]	5.3e-104	WP_104762476.1 urease accessory protein UreH [Helicobacter aurati]	8.31e-79	WP_104752661.1 urease accessory protein [Helicobacter baculiformis]	9.11e-104	WP_077388858.1 urease accessory protein UreH [Helicobacter bilis]	2.06e-72	WP_013890474.1 urease accessory protein UreH [Helicobacter bizzozeronii]	2.18e-96			WP_014659247.1 urease accessory protein [Helicobacter cetorum]	1.62e-175					WP_104749424.1 urease accessory protein [Helicobacter cynogastricus]	1.67e-101			WP_013469651.1 urease accessory protein UreH [Helicobacter felis]	2.35e-103			CCM10694.1 Urease accessory protein UreD [Helicobacter heilmannii ASB1.4]	2.12e-102	WP_041308970.1 urease accessory protein UreH [Helicobacter hepaticus]	2.4e-76			WP_034353293.1 hypothetical protein [Helicobacter jaachi]	1.21e-59							WP_104699551.1 urease accessory protein UreH [Helicobacter marmotae]	1.2e-69	WP_034558884.1 urease accessory protein UreH [Helicobacter muridarum]	2.01e-76	WP_013022665.1 urease accessory protein UreH [Helicobacter mustelae]
WP_000604708.1 GMP synthase (glutamine-hydrolyzing) [Helicobacter pylori]	WP_000604708.1 GMP synthase (glutamine-hydrolyzing) [Helicobacter pylori]	0	WP_011577411.1 GMP synthase (glutamine-hydrolyzing) [Helicobacter acinonychis]	0	WP_053944915.1 glutamine-hydrolyzing GMP synthase [Helicobacter ailurogastricus]	0	WP_104762382.1 hypothetical protein [Helicobacter aurati]	4.71e-154	WP_104752747.1 GMP synthase (glutamine-hydrolyzing) [Helicobacter baculiformis]	0	WP_077388095.1 glutamine-hydrolyzing GMP synthase [Helicobacter bilis]	2.71e-154	WP_013890138.1 glutamine-hydrolyzing GMP synthase [Helicobacter bizzozeronii]	0	WP_023930200.1 glutamine-hydrolyzing GMP synthase [Helicobacter canis]	0	WP_014659055.1 glutamine-hydrolyzing GMP synthase [Helicobacter cetorum]	0	WP_104724242.1 glutamine-hydrolyzing GMP synthase [Helicobacter cholecystus]	0	WP_002956568.1 glutamine-hydrolyzing GMP synthase [Helicobacter cinaedi]	0	WP_104749223.1 GMP synthase (glutamine-hydrolyzing) [Helicobacter cynogastricus]	0	WP_104694703.1 hypothetical protein [Helicobacter equorum]	8.17e-158	WP_013469988.1 glutamine-hydrolyzing GMP synthase [Helicobacter felis]	0	WP_034549326.1 glutamine-hydrolyzing GMP synthase [Helicobacter fennelliae]	0	CCM11743.1 GMP synthase [glutamine-hydrolyzing] [Helicobacter heilmannii ASB1.4]	0			WP_082807878.1 glutamine-hydrolyzing GMP synthase [Helicobacter himalayensis]	0	WP_034355216.1 glutamine-hydrolyzing GMP synthase [Helicobacter jaachi]	0			WP_023928077.1 glutamine-hydrolyzing GMP synthase [Helicobacter macacae]	0	WP_034585401.1 glutamine-hydrolyzing GMP synthase [Helicobacter magdeburgensis]	0			WP_081955600.1 glutamine-hydrolyzing GMP synthase [Helicobacter muridarum]	0	WP_013023539.1 glutamine-hydrolyzing GMP synthase [Helicobacter mustelae]
WP_001238068.1 mechanosensitive ion channel family protein [Helicobacter pylori]	WP_001238068.1 mechanosensitive ion channel family protein [Helicobacter pylori]	0	WP_011577528.1 mechanosensitive ion channel protein [Helicobacter acinonychis]	0	WP_082355784.1 mechanosensitive ion channel family protein [Helicobacter ailurogastricus]	0	WP_104763112.1 hypothetical protein [Helicobacter aurati]	1.37e-160	WP_104752873.1 mechanosensitive ion channel protein [Helicobacter baculiformis]	0	WP_077389544.1 mechanosensitive ion channel family protein [Helicobacter bilis]	3.48e-156	WP_041603008.1 mechanosensitive ion channel protein [Helicobacter bizzozeronii]	0	WP_023929249.1 mechanosensitive ion channel family protein [Helicobacter canis]	5.76e-140	WP_014659924.1 mechanosensitive ion channel protein [Helicobacter cetorum]	0	WP_104724649.1 mechanosensitive ion channel protein [Helicobacter cholecystus]	1.71e-151			WP_104750162.1 mechanosensitive ion channel protein [Helicobacter cynogastricus]	0			WP_049777016.1 mechanosensitive ion channel family protein [Helicobacter felis]	0	WP_051404666.1 mechanosensitive ion channel family protein [Helicobacter fennelliae]	1.05e-163	CCM11543.2 Potassium efflux system KefA protein / Small-conductance mechanosensitive channel [Helicobacter heilmannii ASB1.4]	0									WP_023927705.1 mechanosensitive ion channel family protein [Helicobacter macacae]	1.93e-132					WP_081955622.1 hypothetical protein [Helicobacter muridarum]	1.57e-163	WP_013022522.1 mechanosensitive ion channel family protein [Helicobacter mustelae]
WP_000376281.1 DNA-directed RNA polymerase subunit omega [Helicobacter pylori]	WP_000376281.1 DNA-directed RNA polymerase subunit omega [Helicobacter pylori]	9.55e-58	WP_000712202.1 MULTISPECIES: DNA-directed RNA polymerase subunit omega [Helicobacter]	9.24e-50	WP_053941495.1 DNA-directed RNA polymerase subunit omega [Helicobacter ailurogastricus]	5.56e-27			WP_104751998.1 DNA-directed RNA polymerase subunit omega [Helicobacter baculiformis]	6.99e-28			WP_013890065.1 DNA-directed RNA polymerase subunit omega [Helicobacter bizzozeronii]	6.54e-28	WP_023930054.1 DNA-directed RNA polymerase subunit omega [Helicobacter canis]	5.73e-23	WP_014659878.1 DNA-directed RNA polymerase subunit omega [Helicobacter cetorum]	6.34e-48	WP_104724087.1 DNA-directed RNA polymerase subunit omega [Helicobacter cholecystus]	3.49e-25	WP_002957154.1 DNA-directed RNA polymerase subunit omega [Helicobacter cinaedi]	4.08e-24	WP_104749634.1 DNA-directed RNA polymerase subunit omega [Helicobacter cynogastricus]	4.84e-23	WP_104693975.1 DNA-directed RNA polymerase subunit omega [Helicobacter equorum]	2.38e-24	WP_013468818.1 DNA-directed RNA polymerase subunit omega [Helicobacter felis]	1.45e-21	WP_023949381.1 DNA-directed RNA polymerase subunit omega [Helicobacter fennelliae]	2.17e-24	CCM11053.1 DNA-directed RNA polymerase omega subunit [Helicobacter heilmannii ASB1.4]	2.33e-27	WP_011115672.1 DNA-directed RNA polymerase subunit omega [Helicobacter hepaticus]	3.87e-25			WP_034354122.1 DNA-directed RNA polymerase subunit omega [Helicobacter jaachi]	1.22e-25	WP_034361316.1 DNA-directed RNA polymerase subunit omega [Helicobacter japonicus]	2.28e-26	WP_023927321.1 DNA-directed RNA polymerase subunit omega [Helicobacter macacae]	2.36e-24	WP_034586716.1 DNA-directed RNA polymerase subunit omega [Helicobacter magdeburgensis]	4.56e-24	WP_104699696.1 DNA-directed RNA polymerase subunit omega [Helicobacter marmotae]	8.85e-24			WP_013022937.1 DNA-directed RNA polymerase subunit omega [Helicobacter mustelae]
WP_000512581.1 outer membrane beta-barrel protein [Helicobacter pylori]	WP_000512581.1 outer membrane beta-barrel protein [Helicobacter pylori]	0	WP_011578033.1 outer membrane beta-barrel protein [Helicobacter acinonychis]	1.2e-168	WP_053944801.1 outer membrane beta-barrel protein [Helicobacter ailurogastricus]	1.83e-56			WP_104751712.1 hypothetical protein [Helicobacter baculiformis]	2.73e-52			WP_013890093.1 outer membrane beta-barrel protein [Helicobacter bizzozeronii]	4.14e-60			WP_014660075.1 outer membrane beta-barrel protein [Helicobacter cetorum]	1.66e-118					WP_104749563.1 hypothetical protein [Helicobacter cynogastricus]	2.8e-63			WP_013468892.1 outer membrane beta-barrel protein [Helicobacter felis]	1.69e-64	WP_023949450.1 outer membrane beta-barrel protein [Helicobacter fennelliae]	1.41e-24	CCM10946.1 H. pylori predicted coding region HP1056 [Helicobacter heilmannii ASB1.4]	1.72e-55									WP_023928597.1 outer membrane beta-barrel protein [Helicobacter macacae]	4.2e-23							WP_013022526.1 outer membrane beta-barrel protein [Helicobacter mustelae]
WP_000523550.1 hypothetical protein [Helicobacter pylori]	WP_000523550.1 hypothetical protein [Helicobacter pylori]	4.97e-128	WP_011577699.1 hypothetical protein [Helicobacter acinonychis]	1.07e-119	WP_053940563.1 hypothetical protein [Helicobacter ailurogastricus]	2.9e-54			WP_104752749.1 hypothetical protein [Helicobacter baculiformis]	3.67e-56			WP_013890211.1 hypothetical protein [Helicobacter bizzozeronii]	8.71e-55			WP_014659773.1 hypothetical protein [Helicobacter cetorum]	6.79e-100					WP_104749356.1 hypothetical protein [Helicobacter cynogastricus]	1.4e-53			WP_013469580.1 hypothetical protein [Helicobacter felis]	2.2e-55	WP_051404667.1 hypothetical protein [Helicobacter fennelliae]	5.83e-24	CCM12230.1 putative [Helicobacter heilmannii ASB1.4]	4.63e-51									WP_023928104.1 hypothetical protein [Helicobacter macacae]	5.02e-23							WP_013022912.1 hypothetical protein [Helicobacter mustelae]
WP_000604441.1 arginase [Helicobacter pylori]	WP_000604441.1 arginase [Helicobacter pylori]	0	WP_011578538.1 arginase [Helicobacter acinonychis]	0	WP_053945281.1 arginase [Helicobacter ailurogastricus]	1.15e-124			WP_104752517.1 arginase [Helicobacter baculiformis]	1.02e-124	WP_077389232.1 arginase [Helicobacter bilis]	4.04e-53	WP_013891030.1 arginase [Helicobacter bizzozeronii]	3.27e-125			WP_014659464.1 arginase [Helicobacter cetorum]	0					WP_104749373.1 arginase [Helicobacter cynogastricus]	1.84e-131			WP_013469598.1 arginase [Helicobacter felis]	1.13e-130			CCM73542.1 Arginase [Helicobacter heilmannii ASB1.4]	1.58e-128																	WP_013022835.1 arginase [Helicobacter mustelae]
WP_000370094.1 amino acid permease [Helicobacter pylori]	WP_000370094.1 amino acid permease [Helicobacter pylori]	0	WP_011577990.1 amino acid permease [Helicobacter acinonychis]	0	WP_053945164.1 amino acid permease [Helicobacter ailurogastricus]	0	WP_104762785.1 amino acid permease [Helicobacter aurati]	3.08e-180	WP_104752679.1 amino acid permease [Helicobacter baculiformis]	0			WP_013890744.1 amino acid permease [Helicobacter bizzozeronii]	0			WP_014659701.1 amino acid permease [Helicobacter cetorum]	0					WP_104749061.1 amino acid permease [Helicobacter cynogastricus]	0			WP_013469191.1 amino acid permease [Helicobacter felis]	0			CCM11128.2 Lysine-specific permease [Helicobacter heilmannii ASB1.4]	4.84e-112																	WP_013022836.1 amino acid permease [Helicobacter mustelae]
WP_000376779.1 methyltransferase domain-containing protein [Helicobacter pylori]	WP_000376779.1 methyltransferase domain-containing protein [Helicobacter pylori]	1.91e-179	WP_011577195.1 methyltransferase domain-containing protein [Helicobacter acinonychis]	1.22e-155	WP_082355793.1 methyltransferase domain-containing protein [Helicobacter ailurogastricus]	3.59e-51			WP_104751808.1 biotin synthase [Helicobacter baculiformis]	9.62e-54			WP_013889543.1 methyltransferase domain-containing protein [Helicobacter bizzozeronii]	1.11e-54			WP_014658637.1 methyltransferase domain-containing protein [Helicobacter cetorum]	1.06e-132	WP_104724614.1 hypothetical protein [Helicobacter cholecystus]	7.88e-33			WP_104750519.1 biotin synthase [Helicobacter cynogastricus]	1.88e-51			WP_013469460.1 methyltransferase domain-containing protein [Helicobacter felis]	4.21e-52			CCM11369.1 biotin synthesis protein [Helicobacter heilmannii ASB1.4]	4.23e-53
WP_000897533.1 dethiobiotin synthase [Helicobacter pylori]	WP_000897533.1 dethiobiotin synthase [Helicobacter pylori]	5.51e-163	WP_011577028.1 dethiobiotin synthase [Helicobacter acinonychis]	4.79e-142	WP_053944874.1 dethiobiotin synthase [Helicobacter ailurogastricus]	1.47e-56			WP_104751543.1 dethiobiotin synthase [Helicobacter baculiformis]	1.81e-45			WP_013889993.1 dethiobiotin synthase [Helicobacter bizzozeronii]	4.19e-52			WP_014658587.1 dethiobiotin synthase [Helicobacter cetorum]	1.11e-112	WP_104723398.1 dethiobiotin synthase [Helicobacter cholecystus]	2.36e-34			WP_104749968.1 dethiobiotin synthase [Helicobacter cynogastricus]	2.09e-40			WP_013468974.1 dethiobiotin synthase [Helicobacter felis]	6.57e-40			CCM10791.1 Dethiobiotin synthetase [Helicobacter heilmannii ASB1.4]	4.39e-58
WP_001175481.1 acetyl-coenzyme A synthetase [Helicobacter pylori]	WP_001175481.1 acetyl-coenzyme A synthetase [Helicobacter pylori]	0	WP_011578022.1 acetyl-coenzyme A synthetase [Helicobacter acinonychis]	0			WP_104762566.1 acetate--CoA ligase [Helicobacter aurati]	0			WP_005219776.1 acetate--CoA ligase [Helicobacter bilis]	0			WP_023929505.1 propionyl-CoA synthetase [Helicobacter canis]	8.76e-141					WP_002955458.1 propionyl-CoA synthetase [Helicobacter cinaedi]	9.21e-140							WP_081714881.1 propionyl-CoA synthetase [Helicobacter fennelliae]	5.71e-131			WP_011115238.1 MULTISPECIES: propionyl-CoA synthetase [Helicobacter]	5.9e-141							WP_023928142.1 propionyl-CoA synthetase [Helicobacter macacae]	4.6e-136	WP_034586805.1 propionyl-CoA synthetase [Helicobacter magdeburgensis]	4.81e-139			WP_034557592.1 acetate--CoA ligase [Helicobacter muridarum]	0
WP_001261918.1 FAD-binding oxidoreductase [Helicobacter pylori]	WP_001261918.1 FAD-binding oxidoreductase [Helicobacter pylori]	0	WP_011578392.1 FAD-binding oxidoreductase [Helicobacter acinonychis]	0	WP_053945321.1 FAD-binding oxidoreductase [Helicobacter ailurogastricus]	0	WP_104763234.1 FAD-binding oxidoreductase [Helicobacter aurati]	0	WP_104751876.1 FAD-binding oxidoreductase [Helicobacter baculiformis]	0	WP_077388762.1 FAD-binding protein [Helicobacter bilis]	0	WP_013889670.1 FAD-binding oxidoreductase [Helicobacter bizzozeronii]	0	WP_023929233.1 FAD-binding oxidoreductase [Helicobacter canis]	0	WP_014660125.1 FAD-binding oxidoreductase [Helicobacter cetorum]	0	WP_104723822.1 FAD-binding oxidoreductase [Helicobacter cholecystus]	0	WP_002955922.1 FAD-binding oxidoreductase [Helicobacter cinaedi]	0	WP_104749384.1 FAD-binding oxidoreductase [Helicobacter cynogastricus]	0	WP_104693574.1 FAD-binding oxidoreductase [Helicobacter equorum]	0	WP_013469613.1 FAD-binding oxidoreductase [Helicobacter felis]	0	WP_023949638.1 FAD-binding oxidoreductase [Helicobacter fennelliae]	0	CCM11600.1 Predicted D-lactate dehydrogenase, Fe-S protein,FAD/FMN-containing [Helicobacter heilmannii ASB1.4]	0	WP_011116108.1 FAD-binding oxidoreductase [Helicobacter hepaticus]	0	WP_066389673.1 FAD-binding oxidoreductase [Helicobacter himalayensis]	0			WP_034361970.1 FAD-binding oxidoreductase [Helicobacter japonicus]	0	WP_023928508.1 FAD-binding oxidoreductase [Helicobacter macacae]	0	WP_034585160.1 FAD-binding oxidoreductase [Helicobacter magdeburgensis]	0	WP_104699543.1 FAD-binding oxidoreductase [Helicobacter marmotae]	0	WP_034558302.1 FAD-binding oxidoreductase [Helicobacter muridarum]	0	WP_013023164.1 FAD-binding oxidoreductase [Helicobacter mustelae]
WP_000135972.1 L-serine ammonia-lyase [Helicobacter pylori]	WP_000135972.1 L-serine ammonia-lyase [Helicobacter pylori]	0	WP_011577269.1 L-serine ammonia-lyase [Helicobacter acinonychis]	0	WP_053945566.1 L-serine ammonia-lyase [Helicobacter ailurogastricus]	0			WP_104751636.1 L-serine ammonia-lyase [Helicobacter baculiformis]	1.57e-172	WP_077389989.1 L-serine ammonia-lyase [Helicobacter bilis]	1.14e-154			WP_034578220.1 L-serine ammonia-lyase [Helicobacter canis]	2.98e-148	WP_014660018.1 L-serine ammonia-lyase [Helicobacter cetorum]	0	WP_104725157.1 L-serine ammonia-lyase [Helicobacter cholecystus]	1.52e-153	WP_002956335.1 L-serine ammonia-lyase [Helicobacter cinaedi]	8.04e-147	WP_104749587.1 L-serine ammonia-lyase [Helicobacter cynogastricus]	4.33e-176			WP_013468869.1 L-serine ammonia-lyase [Helicobacter felis]	1.41e-178			CCM11444.1 L-serine dehydratase [Helicobacter heilmannii ASB1.4]	0											WP_034587806.1 L-serine ammonia-lyase [Helicobacter magdeburgensis]	1.21e-147					WP_013022625.1 L-serine ammonia-lyase [Helicobacter mustelae]
WP_041201323.1 MFS transporter [Helicobacter pylori]	WP_041201323.1 MFS transporter [Helicobacter pylori]	0	WP_011577692.1 MFS transporter [Helicobacter acinonychis]	8.06e-31	WP_053945439.1 MFS transporter [Helicobacter ailurogastricus]	4.15e-36			WP_104752967.1 alpha-ketoglutarate permease [Helicobacter baculiformis]	3.39e-29	WP_077389008.1 MFS transporter [Helicobacter bilis]	4.2e-32	WP_041602772.1 MFS transporter [Helicobacter bizzozeronii]	8.51e-28			WP_014659779.1 MFS transporter [Helicobacter cetorum]	2.42e-31	WP_104725159.1 MFS transporter [Helicobacter cholecystus]	4.92e-135			WP_104749116.1 alpha-ketoglutarate permease [Helicobacter cynogastricus]	4.62e-26	WP_104693540.1 MFS transporter [Helicobacter equorum]	2.89e-126	WP_013469851.1 MFS transporter [Helicobacter felis]	1.63e-21	WP_023946211.1 MFS transporter [Helicobacter fennelliae]	1.86e-129	CCM11137.1 dicarboxylic acid transporter PcaT [Helicobacter heilmannii ASB1.4]	8.38e-36			WP_066388994.1 MFS transporter [Helicobacter himalayensis]	3.67e-124	WP_034354583.1 MFS transporter [Helicobacter jaachi]	2.01e-25			WP_023926799.1 MFS transporter [Helicobacter macacae]	1.33e-43			WP_104699599.1 alpha-ketoglutarate permease [Helicobacter marmotae]	1.78e-27
WP_000516065.1 flavodoxin [Helicobacter pylori]	WP_000516065.1 flavodoxin [Helicobacter pylori]	1.55e-117	WP_011578157.1 flavodoxin [Helicobacter acinonychis]	4.62e-104	WP_053940670.1 flavodoxin [Helicobacter ailurogastricus]	1.01e-88	WP_104762309.1 flavodoxin [Helicobacter aurati]	5.25e-57	WP_104751696.1 flavodoxin [Helicobacter baculiformis]	3.81e-89	WP_077388153.1 flavodoxin [Helicobacter bilis]	2.68e-56	WP_006018072.1 flavodoxin [Helicobacter bizzozeronii]	4.38e-86	WP_023929235.1 flavodoxin [Helicobacter canis]	1.45e-70	WP_014660026.1 flavodoxin [Helicobacter cetorum]	3.21e-107	WP_104723438.1 flavodoxin [Helicobacter cholecystus]	1.4e-58	WP_002955847.1 flavodoxin [Helicobacter cinaedi]	2.29e-61	WP_104750488.1 flavodoxin [Helicobacter cynogastricus]	1.08e-86	WP_104693665.1 flavodoxin [Helicobacter equorum]	1.58e-65	WP_013468719.1 flavodoxin [Helicobacter felis]	1.56e-88	WP_023946783.1 flavodoxin [Helicobacter fennelliae]	4.8e-73	CCM11471.1 Flavodoxin 1 [Helicobacter heilmannii ASB1.4]	6.08e-87	WP_011115554.1 MULTISPECIES: flavodoxin [Helicobacter]	8.13e-63	WP_066387249.1 flavodoxin [Helicobacter himalayensis]	2.65e-66	WP_034354405.1 flavodoxin [Helicobacter jaachi]	2.93e-61			WP_023928230.1 flavodoxin [Helicobacter macacae]	8.47e-84	WP_034585209.1 flavodoxin [Helicobacter magdeburgensis]	1.18e-59	WP_104699114.1 flavodoxin [Helicobacter marmotae]	1.22e-63	WP_034557971.1 flavodoxin [Helicobacter muridarum]	1.17e-55	WP_013023739.1 flavodoxin [Helicobacter mustelae]
WP_000236834.1 6-carboxy-5,6,7,8-tetrahydropterin synthase [Helicobacter pylori]	WP_000236834.1 6-carboxy-5,6,7,8-tetrahydropterin synthase [Helicobacter pylori]	2e-152	WP_011577950.1 6-carboxy-5,6,7,8-tetrahydropterin synthase [Helicobacter acinonychis]	6.53e-140	WP_053944877.1 6-carboxy-5,6,7,8-tetrahydropterin synthase [Helicobacter ailurogastricus]	1.23e-65			WP_104751535.1 hypothetical protein [Helicobacter baculiformis]	9.01e-68			WP_013890000.1 hypothetical protein [Helicobacter bizzozeronii]	6.02e-73			WP_014659676.1 6-carboxy-5,6,7,8-tetrahydropterin synthase [Helicobacter cetorum]	8.75e-135					WP_104749976.1 hypothetical protein [Helicobacter cynogastricus]	5.44e-72			WP_013468965.1 6-carboxy-5,6,7,8-tetrahydropterin synthase [Helicobacter felis]	3.42e-67			CCM10782.1 Queuosine biosynthesis QueD, PTPS-I [Helicobacter heilmannii ASB1.4]	3.03e-66																	WP_013023152.1 hypothetical protein [Helicobacter mustelae]
WP_000353392.1 hypothetical protein [Helicobacter pylori]	WP_000353392.1 hypothetical protein [Helicobacter pylori]	1.9e-125	WP_011578054.1 hypothetical protein [Helicobacter acinonychis]	1.53e-110	WP_053944945.1 hypothetical protein [Helicobacter ailurogastricus]	5.38e-25							WP_013889781.1 hypothetical protein [Helicobacter bizzozeronii]	1.17e-29	WP_023929363.1 hypothetical protein [Helicobacter canis]	1.79e-21	WP_014659765.1 hypothetical protein [Helicobacter cetorum]	3.38e-101			WP_014666402.1 hypothetical protein [Helicobacter cinaedi]	3.99e-22									CCM11853.1 hypothetical protein BN341_2010 [Helicobacter heilmannii ASB1.4]	7.4e-28							WP_052061064.1 hypothetical protein [Helicobacter japonicus]	2.43e-25			WP_034585796.1 hypothetical protein [Helicobacter magdeburgensis]	4.04e-23
WP_000384663.1 Fic family protein [Helicobacter pylori]	WP_000384663.1 Fic family protein [Helicobacter pylori]	0			WP_053945642.1 Fic family protein [Helicobacter ailurogastricus]	1.72e-24			WP_104751849.1 cell filamentation protein Fic [Helicobacter baculiformis]	2.45e-60	WP_077388276.1 Fic family protein [Helicobacter bilis]	2.15e-25	WP_013881998.1 Fic family protein [Helicobacter bizzozeronii]	1.45e-23			WP_014659982.1 Fic family protein [Helicobacter cetorum]	5.13e-66			WP_015453712.1 Fic family protein [Helicobacter cinaedi]	8.86e-54					WP_013470084.1 Fic family protein [Helicobacter felis]	1.2e-26	WP_023946000.1 Fic family protein [Helicobacter fennelliae]	4.95e-55									WP_034363807.1 Fic family protein [Helicobacter japonicus]	6.32e-55
WP_000473422.1 outer membrane protein [Helicobacter pylori]	WP_000473422.1 outer membrane protein [Helicobacter pylori]	4.62e-173	WP_011578506.1 outer membrane beta-barrel protein [Helicobacter acinonychis]	4.25e-126	WP_053941121.1 outer membrane beta-barrel protein [Helicobacter ailurogastricus]	3.11e-38			WP_104751758.1 hypothetical protein [Helicobacter baculiformis]	3.22e-53			WP_013890233.1 outer membrane beta-barrel protein [Helicobacter bizzozeronii]	7.5e-47			WP_014659495.1 outer membrane beta-barrel protein [Helicobacter cetorum]	2.15e-125					WP_104749743.1 hypothetical protein [Helicobacter cynogastricus]	6.95e-56			WP_013469425.1 outer membrane beta-barrel protein [Helicobacter felis]	9.82e-53			CCM12084.1 putative outer membrane protein [Helicobacter heilmannii ASB1.4]	1.97e-45																	WP_013023676.1 outer membrane beta-barrel protein [Helicobacter mustelae]
WP_000549557.1 ligand-gated channel [Helicobacter pylori]	WP_000549557.1 ligand-gated channel [Helicobacter pylori]	0	WP_011578134.1 ligand-gated channel [Helicobacter acinonychis]	0	WP_053945682.1 ligand-gated channel [Helicobacter ailurogastricus]	0			WP_104752458.1 ligand-gated channel [Helicobacter baculiformis]	0			WP_013890699.1 ligand-gated channel [Helicobacter bizzozeronii]	0			WP_014658855.1 ligand-gated channel [Helicobacter cetorum]	0					WP_104750147.1 ligand-gated channel [Helicobacter cynogastricus]	0			WP_013469806.1 ligand-gated channel [Helicobacter felis]	0			CCM11486.1 Iron(III) dicitrate transport protein FecA [Helicobacter heilmannii ASB1.4]	0																	WP_013022896.1 TonB-dependent receptor [Helicobacter mustelae]
WP_000775613.1 7-carboxy-7-deazaguanine synthase QueE [Helicobacter pylori]	WP_000775613.1 7-carboxy-7-deazaguanine synthase QueE [Helicobacter pylori]	0	WP_011577955.1 7-carboxy-7-deazaguanine synthase QueE [Helicobacter acinonychis]	3.55e-161	WP_053941668.1 7-carboxy-7-deazaguanine synthase QueE [Helicobacter ailurogastricus]	1.04e-72			WP_104751844.1 7-carboxy-7-deazaguanine synthase QueE [Helicobacter baculiformis]	1.87e-77			WP_006016380.1 7-carboxy-7-deazaguanine synthase QueE [Helicobacter bizzozeronii]	6.13e-85			WP_014659677.1 7-carboxy-7-deazaguanine synthase QueE [Helicobacter cetorum]	2.29e-157					WP_104749977.1 7-carboxy-7-deazaguanine synthase QueE [Helicobacter cynogastricus]	3.79e-67			WP_013468964.1 7-carboxy-7-deazaguanine synthase QueE [Helicobacter felis]	3.8e-68			CCM73651.1 Queuosine Biosynthesis QueE Radical SAM [Helicobacter heilmannii ASB1.4]	6.93e-73																	WP_013023151.1 7-carboxy-7-deazaguanine synthase QueE [Helicobacter mustelae]
WP_000793911.1 NAD-dependent deacylase [Helicobacter pylori]	WP_000793911.1 NAD-dependent deacylase [Helicobacter pylori]	2.52e-173	WP_011577190.1 NAD-dependent deacylase [Helicobacter acinonychis]	2.65e-161			WP_104762734.1 NAD-dependent deacetylase [Helicobacter aurati]	1.97e-41			WP_077388355.1 NAD-dependent deacetylase [Helicobacter bilis]	3.69e-47			WP_023930595.1 hypothetical protein [Helicobacter canis]	1.42e-48																	WP_011115414.1 NAD-dependent protein deacylase [Helicobacter hepaticus]	2.94e-36			WP_034354246.1 hypothetical protein [Helicobacter jaachi]	1.39e-37	WP_034362730.1 hypothetical protein [Helicobacter japonicus]	6.8e-34	WP_023927708.1 hypothetical protein [Helicobacter macacae]	4.39e-37					WP_081955665.1 hypothetical protein [Helicobacter muridarum]	5.05e-39
WP_000822098.1 ligand-gated channel [Helicobacter pylori]	WP_000822098.1 ligand-gated channel [Helicobacter pylori]	0	WP_011577760.1 ligand-gated channel [Helicobacter acinonychis]	0	WP_053945367.1 ligand-gated channel [Helicobacter ailurogastricus]	0			WP_104752081.1 ligand-gated channel [Helicobacter baculiformis]	0			WP_013890893.1 ligand-gated channel [Helicobacter bizzozeronii]	0			WP_014659816.1 ligand-gated channel [Helicobacter cetorum]	0					WP_104750147.1 ligand-gated channel [Helicobacter cynogastricus]	0			WP_013469806.1 ligand-gated channel [Helicobacter felis]	0			CCM12036.1 Iron(III) dicitrate transport protein FecA [Helicobacter heilmannii ASB1.4]	0																	WP_013022896.1 TonB-dependent receptor [Helicobacter mustelae]
WP_000838757.1 lipopolysaccharide heptosyltransferase family protein [Helicobacter pylori]	WP_000838757.1 lipopolysaccharide heptosyltransferase family protein [Helicobacter pylori]	0	WP_011577076.1 lipopolysaccharide heptosyltransferase family protein [Helicobacter acinonychis]	0	WP_053944849.1 lipopolysaccharide heptosyltransferase family protein [Helicobacter ailurogastricus]	4.21e-34	WP_104763203.1 hypothetical protein [Helicobacter aurati]	1.2e-24					WP_013889780.1 lipopolysaccharide heptosyltransferase family protein [Helicobacter bizzozeronii]	4e-32					WP_104724784.1 hypothetical protein [Helicobacter cholecystus]	1.87e-27																			WP_052061097.1 lipopolysaccharide heptosyltransferase family protein [Helicobacter japonicus]	1e-26					WP_104700338.1 hypothetical protein [Helicobacter marmotae]	1.08e-28	WP_052089576.1 hypothetical protein [Helicobacter muridarum]	1.66e-29	WP_013022995.1 ADP-heptose--LPS heptosyltransferase [Helicobacter mustelae]
WP_000910792.1 O-antigen ligase family protein [Helicobacter pylori]	WP_000910792.1 O-antigen ligase family protein [Helicobacter pylori]	0	WP_041600210.1 O-antigen ligase family protein [Helicobacter acinonychis]	0	WP_082355897.1 polymerase [Helicobacter ailurogastricus]	4.4e-112			WP_104752577.1 polymerase [Helicobacter baculiformis]	3.76e-110			WP_013890713.1 polymerase [Helicobacter bizzozeronii]	6.09e-118			WP_014659722.1 O-antigen ligase family protein [Helicobacter cetorum]	0	WP_104724949.1 hypothetical protein [Helicobacter cholecystus]	5.93e-26			WP_104749894.1 polymerase [Helicobacter cynogastricus]	4.93e-101			WP_013469402.1 O-antigen ligase family protein [Helicobacter felis]	2.73e-108			CCM73573.1 hypothetical protein BN341_11850 [Helicobacter heilmannii ASB1.4]	5.33e-102
WP_001873459.1 META domain-containing protein [Helicobacter pylori]	WP_001873459.1 META domain-containing protein [Helicobacter pylori]	4.88e-131	WP_041600300.1 META domain-containing protein [Helicobacter acinonychis]	3.16e-102	WP_053945059.1 META domain-containing protein [Helicobacter ailurogastricus]	6.95e-31			WP_104751783.1 flagellar protein [Helicobacter baculiformis]	8.76e-38			WP_013890759.1 META domain-containing protein [Helicobacter bizzozeronii]	3.16e-32	WP_023929334.1 META domain-containing protein [Helicobacter canis]	3.04e-22	WP_014659500.1 META domain-containing protein [Helicobacter cetorum]	7e-101					WP_104750437.1 flagellar protein [Helicobacter cynogastricus]	1.1e-37			WP_013468667.1 META domain-containing protein [Helicobacter felis]	1.87e-37			CCM11546.1 secreted protein involved in flagellar motility [Helicobacter heilmannii ASB1.4]	4.7e-32																	WP_013023175.1 META domain-containing protein [Helicobacter mustelae]
WP_079990410.1 outer membrane beta-barrel protein [Helicobacter pylori]	WP_079990410.1 outer membrane beta-barrel protein [Helicobacter pylori]	1.64e-117	WP_011578217.1 outer membrane beta-barrel protein [Helicobacter acinonychis]	1.25e-89	WP_053944725.1 outer membrane beta-barrel protein [Helicobacter ailurogastricus]	2.2e-37			WP_104752005.1 hypothetical protein [Helicobacter baculiformis]	7.59e-40			WP_013890562.1 outer membrane beta-barrel protein [Helicobacter bizzozeronii]	4.54e-49	WP_023929447.1 outer membrane beta-barrel protein [Helicobacter canis]	4.92e-21	WP_014658802.1 outer membrane beta-barrel protein [Helicobacter cetorum]	4.98e-79					WP_104750140.1 hypothetical protein [Helicobacter cynogastricus]	1.35e-38			WP_013469256.1 hypothetical protein [Helicobacter felis]	9.65e-35			CCM11691.1 hypothetical protein BN341_120 [Helicobacter heilmannii ASB1.4]	6.35e-40																	WP_013022768.1 outer membrane beta-barrel protein [Helicobacter mustelae]
WP_000346744.1 site-specific DNA-methyltransferase [Helicobacter pylori]	WP_000346744.1 site-specific DNA-methyltransferase [Helicobacter pylori]	0	WP_011578319.1 site-specific DNA-methyltransferase [Helicobacter acinonychis]	1.35e-52	WP_053944952.1 site-specific DNA-methyltransferase [Helicobacter ailurogastricus]	8.55e-164	WP_104762788.1 site-specific DNA-methyltransferase [Helicobacter aurati]	1.18e-96	WP_104751722.1 DNA methyltransferase [Helicobacter baculiformis]	4.14e-147			WP_013890827.1 site-specific DNA-methyltransferase [Helicobacter bizzozeronii]	9.24e-160	WP_023930518.1 site-specific DNA-methyltransferase [Helicobacter canis]	1.05e-27	WP_014659367.1 DNA methyltransferase [Helicobacter cetorum]	0					WP_104749549.1 DNA methyltransferase [Helicobacter cynogastricus]	5.02e-148	WP_104693996.1 site-specific DNA-methyltransferase [Helicobacter equorum]	2.94e-50	WP_013469250.1 site-specific DNA-methyltransferase [Helicobacter felis]	2.97e-160	WP_023946918.1 site-specific DNA-methyltransferase [Helicobacter fennelliae]	2.78e-51	CCM12171.1 DNA modification methyltransferase [Helicobacter heilmannii ASB1.4]	2.07e-56			WP_066389591.1 site-specific DNA-methyltransferase [Helicobacter himalayensis]	1.69e-103			WP_034362360.1 site-specific DNA-methyltransferase [Helicobacter japonicus]	1.12e-52			WP_034587230.1 site-specific DNA-methyltransferase [Helicobacter magdeburgensis]	6.35e-50	WP_104700542.1 site-specific DNA-methyltransferase [Helicobacter marmotae]	2.88e-105	WP_034558334.1 site-specific DNA-methyltransferase [Helicobacter muridarum]	3.36e-27
WP_000152123.1 alanine dehydrogenase [Helicobacter pylori]	WP_000152123.1 alanine dehydrogenase [Helicobacter pylori]	0	WP_011578542.1 alanine dehydrogenase [Helicobacter acinonychis]	0	WP_053945108.1 alanine dehydrogenase [Helicobacter ailurogastricus]	2.72e-175	WP_104762528.1 alanine dehydrogenase [Helicobacter aurati]	4.47e-106	WP_104752518.1 alanine dehydrogenase [Helicobacter baculiformis]	0	WP_077388482.1 alanine dehydrogenase [Helicobacter bilis]	3.39e-113	WP_041603045.1 alanine dehydrogenase [Helicobacter bizzozeronii]	0			WP_014659462.1 alanine dehydrogenase [Helicobacter cetorum]	0					WP_104749372.1 alanine dehydrogenase [Helicobacter cynogastricus]	0			WP_013469597.1 alanine dehydrogenase [Helicobacter felis]	0			CCM73539.1 Alanine dehydrogenase [Helicobacter heilmannii ASB1.4]	0															WP_034556707.1 alanine dehydrogenase [Helicobacter muridarum]	5.6e-110	WP_013023762.1 alanine dehydrogenase [Helicobacter mustelae]
WP_001048412.1 hypothetical protein [Helicobacter pylori]	WP_001048412.1 hypothetical protein [Helicobacter pylori]	0	WP_011577720.1 hypothetical protein [Helicobacter acinonychis]	0	WP_082355774.1 SAM-dependent methyltransferase [Helicobacter ailurogastricus]	5.73e-79	WP_104762332.1 hypothetical protein [Helicobacter aurati]	3.45e-106									WP_014658863.1 hypothetical protein [Helicobacter cetorum]	0			WP_002956567.1 hypothetical protein [Helicobacter cinaedi]	3.66e-87	WP_104750254.1 SAM-dependent methyltransferase [Helicobacter cynogastricus]	8.95e-82	WP_104693723.1 hypothetical protein [Helicobacter equorum]	1.79e-96			WP_023949202.1 hypothetical protein [Helicobacter fennelliae]	4.58e-90	CCM11362.1 hypothetical protein BN341_14010 [Helicobacter heilmannii ASB1.4]	1.19e-82			WP_066388635.1 hypothetical protein [Helicobacter himalayensis]	5.94e-91			WP_034363198.1 hypothetical protein [Helicobacter japonicus]	5.86e-96	WP_023927990.1 hypothetical protein [Helicobacter macacae]	2.82e-94			WP_104700705.1 SAM-dependent methyltransferase [Helicobacter marmotae]	4.37e-87	WP_034557541.1 SAM-dependent methyltransferase [Helicobacter muridarum]	6.78e-100
WP_001165222.1 Asp-tRNA(Asn)/Glu-tRNA(Gln) amidotransferase subunit GatC [Helicobacter pylori]	WP_001165222.1 Asp-tRNA(Asn)/Glu-tRNA(Gln) amidotransferase subunit GatC [Helicobacter pylori]	2.86e-65	WP_011577934.1 Asp-tRNA(Asn)/Glu-tRNA(Gln) amidotransferase subunit GatC [Helicobacter acinonychis]	5.28e-51									WP_013890902.1 Asp-tRNA(Asn)/Glu-tRNA(Gln) amidotransferase subunit GatC [Helicobacter bizzozeronii]	1.38e-25	WP_023929315.1 Asp-tRNA(Asn)/Glu-tRNA(Gln) amidotransferase subunit GatC [Helicobacter canis]	1.83e-21	WP_014659824.1 Asp-tRNA(Asn)/Glu-tRNA(Gln) amidotransferase subunit GatC [Helicobacter cetorum]	1.75e-48	WP_104723658.1 Asp-tRNA(Asn)/Glu-tRNA(Gln) amidotransferase subunit GatC [Helicobacter cholecystus]	3.66e-29	WP_002955950.1 Asp-tRNA(Asn)/Glu-tRNA(Gln) amidotransferase subunit GatC [Helicobacter cinaedi]	3.98e-28							WP_023948508.1 Asp-tRNA(Asn)/Glu-tRNA(Gln) amidotransferase subunit GatC [Helicobacter fennelliae]	3.14e-21	CCM10759.1 Aspartyl-tRNA(Asn) amidotransferase subunit C [Helicobacter heilmannii ASB1.4]	1.69e-31	WP_011116088.1 MULTISPECIES: Asp-tRNA(Asn)/Glu-tRNA(Gln) amidotransferase subunit GatC [Helicobacter]	3.63e-27	WP_066387190.1 Asp-tRNA(Asn)/Glu-tRNA(Gln) amidotransferase subunit GatC [Helicobacter himalayensis]	3e-26	WP_034352642.1 Asp-tRNA(Asn)/Glu-tRNA(Gln) amidotransferase subunit GatC [Helicobacter jaachi]	1.18e-22	WP_034362923.1 Asp-tRNA(Asn)/Glu-tRNA(Gln) amidotransferase subunit GatC [Helicobacter japonicus]	1.3e-27	WP_023927874.1 Asp-tRNA(Asn)/Glu-tRNA(Gln) amidotransferase subunit GatC [Helicobacter macacae]	6.68e-31	WP_034585019.1 Asp-tRNA(Asn)/Glu-tRNA(Gln) amidotransferase subunit GatC [Helicobacter magdeburgensis]	3.15e-29	WP_104699490.1 Asp-tRNA(Asn)/Glu-tRNA(Gln) amidotransferase subunit GatC [Helicobacter marmotae]	7.91e-31
WP_012552498.1 toxin outer membrane protein [Helicobacter pylori]	WP_012552498.1 toxin outer membrane protein [Helicobacter pylori]	0	WP_041600224.1 toxin [Helicobacter acinonychis]	0	WP_082355917.1 hypothetical protein [Helicobacter ailurogastricus]	0	WP_104763101.1 autotransporter domain-containing protein [Helicobacter aurati]	4.26e-22	WP_104752374.1 hypothetical protein [Helicobacter baculiformis]	0	WP_077388710.1 autotransporter domain-containing protein [Helicobacter bilis]	2.06e-26	WP_013890595.1 putative vacuolating cytotoxin VacA [Helicobacter bizzozeronii]	0	WP_023929702.1 hypothetical protein [Helicobacter canis]	1.87e-62	WP_014659667.1 toxin outer membrane protein [Helicobacter cetorum]	0	WP_104723388.1 hypothetical protein [Helicobacter cholecystus]	5.17e-28			WP_104749686.1 hypothetical protein [Helicobacter cynogastricus]	0			WP_013468753.1 Toxin-like outer membrane protein [Helicobacter felis]	0	WP_023946527.1 hypothetical protein [Helicobacter fennelliae]	5.12e-67	CCM11964.2 putative vacuolating cytotoxin (VacA) paralog [Helicobacter heilmannii ASB1.4]	0									WP_023927197.1 hypothetical protein [Helicobacter macacae]	1.82e-54							WP_013023010.1 hypothetical protein [Helicobacter mustelae]
WP_000166085.1 ABC transporter permease [Helicobacter pylori]	WP_000166085.1 ABC transporter permease [Helicobacter pylori]	0	WP_011577280.1 ABC transporter permease [Helicobacter acinonychis]	0					WP_104752484.1 anion permease [Helicobacter baculiformis]	0	WP_005218553.1 C4-dicarboxylate ABC transporter [Helicobacter bilis]	6.6e-59					WP_014659171.1 ABC transporter permease [Helicobacter cetorum]	0					WP_104750269.1 anion permease [Helicobacter cynogastricus]	0			WP_013469712.1 ABC transporter permease [Helicobacter felis]	0	WP_023948592.1 2-oxoglutarate/malate translocator [Helicobacter fennelliae]	7.05e-138											WP_051397589.1 anion permease [Helicobacter macacae]	0							WP_013023105.1 ABC transporter permease [Helicobacter mustelae]
WP_000194126.1 lipopolysaccharide heptosyltransferase family protein [Helicobacter pylori]	WP_000194126.1 lipopolysaccharide heptosyltransferase family protein [Helicobacter pylori]	0	WP_011577174.1 hypothetical protein [Helicobacter acinonychis]	2.29e-153	WP_053944849.1 lipopolysaccharide heptosyltransferase family protein [Helicobacter ailurogastricus]	3.54e-39	WP_104763203.1 hypothetical protein [Helicobacter aurati]	1.45e-26					WP_013889780.1 lipopolysaccharide heptosyltransferase family protein [Helicobacter bizzozeronii]	1.86e-42					WP_104724784.1 hypothetical protein [Helicobacter cholecystus]	4.88e-34									WP_023948157.1 lipopolysaccharide heptosyltransferase family protein [Helicobacter fennelliae]	7.43e-22									WP_052061097.1 lipopolysaccharide heptosyltransferase family protein [Helicobacter japonicus]	6.33e-24							WP_052089576.1 hypothetical protein [Helicobacter muridarum]	1.69e-28	WP_013022995.1 ADP-heptose--LPS heptosyltransferase [Helicobacter mustelae]
WP_000437258.1 hypothetical protein [Helicobacter pylori]	WP_000437258.1 hypothetical protein [Helicobacter pylori]	0	WP_011577766.1 hypothetical protein [Helicobacter acinonychis]	1.87e-166	WP_053941613.1 hypothetical protein [Helicobacter ailurogastricus]	5.75e-41							WP_013890883.1 hypothetical protein [Helicobacter bizzozeronii]	6.73e-42	WP_023928961.1 hypothetical protein [Helicobacter canis]	1.68e-41	WP_014659573.1 hypothetical protein [Helicobacter cetorum]	1.64e-122					WP_104749125.1 hypothetical protein [Helicobacter cynogastricus]	3.56e-55			WP_013468553.1 hypothetical protein [Helicobacter felis]	5.33e-52																					WP_013023033.1 hypothetical protein [Helicobacter mustelae]
WP_000861067.1 hypothetical protein [Helicobacter pylori]	WP_000861067.1 hypothetical protein [Helicobacter pylori]	0	WP_011576993.1 hypothetical protein [Helicobacter acinonychis]	1.18e-24	WP_053945538.1 hypothetical protein [Helicobacter ailurogastricus]	2.22e-25			WP_104752245.1 competence protein [Helicobacter baculiformis]	1.1e-157			WP_041602794.1 hypothetical protein [Helicobacter bizzozeronii]	5.59e-32							WP_002955731.1 hypothetical protein [Helicobacter cinaedi]	3.32e-77	WP_104749256.1 hypothetical protein [Helicobacter cynogastricus]	1.62e-23			WP_013469530.1 hypothetical protein [Helicobacter felis]	2.93e-24			CCM11487.1 hypothetical protein BN341_12550 [Helicobacter heilmannii ASB1.4]	1.8e-27					WP_034354018.1 hypothetical protein [Helicobacter jaachi]	7.74e-63
WP_000968954.1 CcoQ/FixQ family Cbb3-type cytochrome c oxidase assembly chaperone [Helicobacter pylori]	WP_000968954.1 CcoQ/FixQ family Cbb3-type cytochrome c oxidase assembly chaperone [Helicobacter pylori]	9.77e-51	WP_011577283.1 CcoQ/FixQ family Cbb3-type cytochrome c oxidase assembly chaperone [Helicobacter acinonychis]	1.19e-42	WP_053941655.1 CcoQ/FixQ family Cbb3-type cytochrome c oxidase assembly chaperone [Helicobacter ailurogastricus]	1.33e-29			WP_104751981.1 cytochrome c oxidase, cbb3-type, CcoQ subunit [Helicobacter baculiformis]	6.32e-29			WP_013890297.1 CcoQ/FixQ family Cbb3-type cytochrome c oxidase assembly chaperone [Helicobacter bizzozeronii]	1.49e-28			WP_014659168.1 CcoQ/FixQ family Cbb3-type cytochrome c oxidase assembly chaperone [Helicobacter cetorum]	4.82e-42					WP_104749090.1 cytochrome c oxidase, cbb3-type, CcoQ subunit [Helicobacter cynogastricus]	8.47e-28			WP_013469881.1 CcoQ/FixQ family Cbb3-type cytochrome c oxidase assembly chaperone [Helicobacter felis]	2.87e-27	WP_034549841.1 CcoQ/FixQ family Cbb3-type cytochrome c oxidase assembly chaperone [Helicobacter fennelliae]	7.95e-24	CCM73346.1 Cytochrome c oxidase subunit CcoQ [Helicobacter heilmannii ASB1.4]	1.37e-29
WP_001125786.1 hypothetical protein [Helicobacter pylori]	WP_001125786.1 hypothetical protein [Helicobacter pylori]	4.25e-128	WP_011578296.1 hypothetical protein [Helicobacter acinonychis]	1.19e-111	WP_053941163.1 hypothetical protein [Helicobacter ailurogastricus]	9.77e-29			WP_104752774.1 hypothetical protein [Helicobacter baculiformis]	2.16e-28			WP_013889611.1 hypothetical protein [Helicobacter bizzozeronii]	5.41e-32	WP_023929657.1 hypothetical protein [Helicobacter canis]	1.11e-21	WP_014659225.1 hypothetical protein [Helicobacter cetorum]	1.08e-89					WP_104749929.1 hypothetical protein [Helicobacter cynogastricus]	6.24e-28			WP_013468626.1 hypothetical protein [Helicobacter felis]	1.41e-29			CCM11878.1 hypothetical protein BN341_2360 [Helicobacter heilmannii ASB1.4]	1.49e-24
WP_001202441.1 hypothetical protein [Helicobacter pylori]	WP_001202441.1 hypothetical protein [Helicobacter pylori]	1.25e-170	WP_011578502.1 hypothetical protein [Helicobacter acinonychis]	5.5e-129	WP_053945369.1 hypothetical protein [Helicobacter ailurogastricus]	5.66e-34			WP_104751728.1 hypothetical protein [Helicobacter baculiformis]	1.12e-32			WP_013890237.1 hypothetical protein [Helicobacter bizzozeronii]	2.71e-56			WP_014659499.1 hypothetical protein [Helicobacter cetorum]	6.44e-108					WP_104749543.1 hypothetical protein [Helicobacter cynogastricus]	2.76e-33			WP_013469429.1 hypothetical protein [Helicobacter felis]	1.59e-33			CCM12088.1 hypothetical protein BN341_5570 [Helicobacter heilmannii ASB1.4]	1.02e-34
WP_001210559.1 hypothetical protein [Helicobacter pylori]	WP_001210559.1 hypothetical protein [Helicobacter pylori]	7.81e-127	WP_011577481.1 hypothetical protein [Helicobacter acinonychis]	5.93e-115	WP_053944987.1 hypothetical protein [Helicobacter ailurogastricus]	3.58e-52			WP_104751985.1 hypothetical protein [Helicobacter baculiformis]	8.42e-60			WP_013889884.1 hypothetical protein [Helicobacter bizzozeronii]	4.32e-59			WP_014658997.1 hypothetical protein [Helicobacter cetorum]	5.67e-93	WP_104723324.1 hypothetical protein [Helicobacter cholecystus]	1.81e-34			WP_104749622.1 hypothetical protein [Helicobacter cynogastricus]	3.54e-60							CCM11882.1 hypothetical protein BN341_2400 [Helicobacter heilmannii ASB1.4]	3.55e-48
WP_001285088.1 acetone carboxylase subunit alpha [Helicobacter pylori]	WP_001285088.1 acetone carboxylase subunit alpha [Helicobacter pylori]	0	WP_011577836.1 acetone carboxylase subunit alpha [Helicobacter acinonychis]	0	WP_082346431.1 acetone carboxylase subunit alpha [Helicobacter ailurogastricus]	1.47e-40	WP_104763271.1 acetone carboxylase subunit alpha [Helicobacter aurati]	0	WP_104752133.1 acetone carboxylase subunit alpha [Helicobacter baculiformis]	1.85e-40			WP_050801588.1 acetone carboxylase subunit alpha [Helicobacter bizzozeronii]	7.01e-41									WP_104749902.1 acetone carboxylase subunit alpha [Helicobacter cynogastricus]	5.85e-43			WP_049777004.1 acetone carboxylase subunit alpha [Helicobacter felis]	2.08e-39			CCM10724.1 Acetophenone carboxylase subunit Apc4 [Helicobacter heilmannii ASB1.4]	1.97e-40															WP_034557535.1 acetone carboxylase subunit alpha [Helicobacter muridarum]	0	WP_041913085.1 acetone carboxylase subunit alpha [Helicobacter mustelae]
WP_079990373.1 bifunctional hydroxymethylpyrimidine kinase/phosphomethylpyrimidine kinase [Helicobacter pylori]	WP_079990373.1 bifunctional hydroxymethylpyrimidine kinase/phosphomethylpyrimidine kinase [Helicobacter pylori]	0					WP_104763782.1 bifunctional hydroxymethylpyrimidine kinase/phosphomethylpyrimidine kinase [Helicobacter aurati]	1.3e-60							WP_023929554.1 bifunctional hydroxymethylpyrimidine kinase/phosphomethylpyrimidine kinase [Helicobacter canis]	8.54e-53	WP_014658899.1 bifunctional hydroxymethylpyrimidine kinase/phosphomethylpyrimidine kinase [Helicobacter cetorum]	3.18e-165							WP_104694343.1 bifunctional hydroxymethylpyrimidine kinase/phosphomethylpyrimidine kinase [Helicobacter equorum]	1.9e-55			WP_023949314.1 bifunctional hydroxymethylpyrimidine kinase/phosphomethylpyrimidine kinase [Helicobacter fennelliae]	3.51e-59					WP_066388418.1 bifunctional hydroxymethylpyrimidine kinase/phosphomethylpyrimidine kinase [Helicobacter himalayensis]	2.27e-60			WP_084707939.1 bifunctional hydroxymethylpyrimidine kinase/phosphomethylpyrimidine kinase [Helicobacter japonicus]	1e-57	WP_023926862.1 bifunctional hydroxymethylpyrimidine kinase/phosphomethylpyrimidine kinase [Helicobacter macacae]	3.82e-59			WP_104699423.1 bifunctional hydroxymethylpyrimidine kinase/phosphomethylpyrimidine kinase [Helicobacter marmotae]	1.66e-55	WP_034557395.1 bifunctional hydroxymethylpyrimidine kinase/phosphomethylpyrimidine kinase [Helicobacter muridarum]	7.66e-59
WP_000032051.1 lactate utilization protein C [Helicobacter pylori]	WP_000032051.1 lactate utilization protein C [Helicobacter pylori]	3.01e-156	WP_011577274.1 lactate utilization protein C [Helicobacter acinonychis]	5.73e-144	WP_053945217.1 lactate utilization protein C [Helicobacter ailurogastricus]	5.92e-79	WP_104763089.1 lactate utilization protein C [Helicobacter aurati]	5.08e-49	WP_104752554.1 lactate utilization protein C [Helicobacter baculiformis]	3.99e-85	WP_077388925.1 lactate utilization protein C [Helicobacter bilis]	4.33e-53	WP_013890661.1 lactate utilization protein C [Helicobacter bizzozeronii]	2.87e-71	WP_023928985.1 hypothetical protein [Helicobacter canis]	3.41e-46	WP_014659178.1 lactate utilization protein C [Helicobacter cetorum]	6.81e-135	WP_104725203.1 lactate utilization protein C [Helicobacter cholecystus]	4.53e-53	WP_015453253.1 lactate utilization protein C [Helicobacter cinaedi]	7.38e-68	WP_104750240.1 lactate utilization protein C [Helicobacter cynogastricus]	7.07e-80	WP_104694227.1 lactate utilization protein C [Helicobacter equorum]	1.86e-56	WP_013469026.1 lactate utilization protein C [Helicobacter felis]	1.95e-80	WP_023946293.1 lactate utilization protein C [Helicobacter fennelliae]	1.08e-57	CCM10982.2 Predicted L-lactate dehydrogenase, hypothetical protein subunit YkgG [Helicobacter heilmannii ASB1.4]	3.63e-75	WP_011115494.1 lactate utilization protein C [Helicobacter hepaticus]	3.34e-58	WP_066388462.1 lactate utilization protein C [Helicobacter himalayensis]	1.32e-46	WP_034352255.1 lactate utilization protein C [Helicobacter jaachi]	1.48e-65	WP_034362346.1 lactate utilization protein C [Helicobacter japonicus]	2.85e-57	WP_023928187.1 hypothetical protein [Helicobacter macacae]	2.64e-39	WP_034586992.1 lactate utilization protein C [Helicobacter magdeburgensis]	1.01e-67	WP_104699222.1 lactate utilization protein C [Helicobacter marmotae]	1.11e-59	WP_034557709.1 lactate utilization protein C [Helicobacter muridarum]	3.57e-48	WP_013023134.1 lactate utilization protein C [Helicobacter mustelae]
WP_000370650.1 di-trans,poly-cis-decaprenylcistransferase [Helicobacter pylori]	WP_000370650.1 di-trans,poly-cis-decaprenylcistransferase [Helicobacter pylori]	4.4e-177	WP_081430813.1 di-trans,poly-cis-decaprenylcistransferase [Helicobacter acinonychis]	2.07e-169	WP_053941972.1 di-trans,poly-cis-decaprenylcistransferase [Helicobacter ailurogastricus]	1.04e-101	WP_104763001.1 di-trans,poly-cis-decaprenylcistransferase [Helicobacter aurati]	1.7e-62	WP_104751877.1 di-trans,poly-cis-decaprenylcistransferase [Helicobacter baculiformis]	8.59e-108	WP_004086656.1 di-trans,poly-cis-decaprenylcistransferase [Helicobacter bilis]	2.3e-67	WP_013889671.1 di-trans,poly-cis-decaprenylcistransferase [Helicobacter bizzozeronii]	5.03e-104	WP_023930488.1 di-trans,poly-cis-decaprenylcistransferase [Helicobacter canis]	7.44e-102	WP_014660126.1 di-trans,poly-cis-decaprenylcistransferase [Helicobacter cetorum]	1.37e-157	WP_104724320.1 di-trans,poly-cis-decaprenylcistransferase [Helicobacter cholecystus]	1.15e-92	WP_014666231.1 di-trans,poly-cis-decaprenylcistransferase [Helicobacter cinaedi]	2.97e-101	WP_104749385.1 di-trans,poly-cis-decaprenylcistransferase [Helicobacter cynogastricus]	1.01e-101	WP_104693584.1 di-trans,poly-cis-decaprenylcistransferase [Helicobacter equorum]	8.29e-97	WP_013469614.1 di-trans,poly-cis-decaprenylcistransferase [Helicobacter felis]	4.95e-101	WP_023947014.1 di-trans,poly-cis-decaprenylcistransferase [Helicobacter fennelliae]	4.63e-97	CCM11599.1 Undecaprenyl pyrophosphate synthetase [Helicobacter heilmannii ASB1.4]	2.55e-104	WP_011115933.1 isoprenyl transferase [Helicobacter hepaticus]	6.03e-91	WP_066386680.1 UDP pyrophosphate synthase [Helicobacter himalayensis]	6.28e-88	WP_034356204.1 di-trans,poly-cis-decaprenylcistransferase [Helicobacter jaachi]	1.65e-94	WP_034361425.1 di-trans,poly-cis-decaprenylcistransferase [Helicobacter japonicus]	1.43e-94	WP_023927174.1 di-trans,poly-cis-decaprenylcistransferase [Helicobacter macacae]	1.55e-92	WP_034584951.1 di-trans,poly-cis-decaprenylcistransferase [Helicobacter magdeburgensis]	1.13e-100	WP_104700690.1 di-trans,poly-cis-decaprenylcistransferase [Helicobacter marmotae]	4.61e-92	WP_034556866.1 di-trans,poly-cis-decaprenylcistransferase [Helicobacter muridarum]	1.62e-59	WP_013023653.1 di-trans,poly-cis-decaprenylcistransferase [Helicobacter mustelae]
WP_000417310.1 iron-sulfur cluster-binding protein [Helicobacter pylori]	WP_000417310.1 iron-sulfur cluster-binding protein [Helicobacter pylori]	0	WP_011577275.1 iron-sulfur cluster-binding protein [Helicobacter acinonychis]	0	WP_053940902.1 iron-sulfur cluster-binding protein [Helicobacter ailurogastricus]	0	WP_104763090.1 iron-sulfur cluster-binding protein [Helicobacter aurati]	0	WP_104752555.1 iron-sulfur cluster-binding protein [Helicobacter baculiformis]	0	WP_077388924.1 iron-sulfur cluster-binding protein [Helicobacter bilis]	0	WP_013890660.1 iron-sulfur cluster-binding protein [Helicobacter bizzozeronii]	0	WP_023928984.1 iron-sulfur cluster-binding protein [Helicobacter canis]	0	WP_014659177.1 iron-sulfur cluster-binding protein [Helicobacter cetorum]	0	WP_104725204.1 iron-sulfur cluster-binding protein [Helicobacter cholecystus]	0	WP_015453254.1 iron-sulfur cluster-binding protein [Helicobacter cinaedi]	0	WP_104750241.1 iron-sulfur cluster-binding protein [Helicobacter cynogastricus]	0	WP_104694228.1 iron-sulfur cluster-binding protein [Helicobacter equorum]	0	WP_013469027.1 iron-sulfur cluster-binding protein [Helicobacter felis]	0	WP_023946295.1 iron-sulfur cluster-binding protein [Helicobacter fennelliae]	0	CCM10981.1 Predicted L-lactate dehydrogenase, Iron-sulfur cluster-binding subunit YkgF [Helicobacter heilmannii ASB1.4]	0	WP_011115493.1 iron-sulfur cluster-binding protein [Helicobacter hepaticus]	0	WP_066388459.1 iron-sulfur cluster-binding protein [Helicobacter himalayensis]	0	WP_034352252.1 iron-sulfur cluster-binding protein [Helicobacter jaachi]	0	WP_034362349.1 iron-sulfur cluster-binding protein [Helicobacter japonicus]	0	WP_023928186.1 iron-sulfur cluster-binding protein [Helicobacter macacae]	0	WP_034586990.1 iron-sulfur cluster-binding protein [Helicobacter magdeburgensis]	0	WP_104699223.1 iron-sulfur cluster-binding protein [Helicobacter marmotae]	0	WP_034557712.1 iron-sulfur cluster-binding protein [Helicobacter muridarum]	0	WP_013023135.1 iron-sulfur cluster-binding protein [Helicobacter mustelae]
WP_000888452.1 hypothetical protein [Helicobacter pylori]	WP_000888452.1 hypothetical protein [Helicobacter pylori]	1.73e-179	WP_011578073.1 hypothetical protein [Helicobacter acinonychis]	8.27e-164	WP_053944754.1 hypothetical protein [Helicobacter ailurogastricus]	2.65e-54	WP_104762336.1 hypothetical protein [Helicobacter aurati]	3.98e-28	WP_104751688.1 hypothetical protein [Helicobacter baculiformis]	8.34e-55	WP_077389307.1 hypothetical protein [Helicobacter bilis]	7.3e-35	WP_013890261.1 hypothetical protein [Helicobacter bizzozeronii]	4.91e-54	WP_023930145.1 hypothetical protein [Helicobacter canis]	1.27e-34	WP_014658891.1 hypothetical protein [Helicobacter cetorum]	9.42e-143	WP_104724318.1 hypothetical protein [Helicobacter cholecystus]	9.98e-36	WP_015453871.1 hypothetical protein [Helicobacter cinaedi]	6.53e-33	WP_104749578.1 hypothetical protein [Helicobacter cynogastricus]	8.7e-46	WP_104693733.1 hypothetical protein [Helicobacter equorum]	6.1e-33	WP_013468877.1 hypothetical protein [Helicobacter felis]	1.45e-46	WP_023949755.1 hypothetical protein [Helicobacter fennelliae]	4.27e-45	CCM12304.1 hypothetical protein BN341_3000 [Helicobacter heilmannii ASB1.4]	1.14e-51	WP_011116176.1 hypothetical protein [Helicobacter hepaticus]	2.13e-36	WP_066388760.1 hypothetical protein [Helicobacter himalayensis]	6.16e-35	WP_034352620.1 hypothetical protein [Helicobacter jaachi]	5.95e-32	WP_034361262.1 hypothetical protein [Helicobacter japonicus]	9.97e-36	WP_023927716.1 hypothetical protein [Helicobacter macacae]	3.84e-36	WP_034585155.1 hypothetical protein [Helicobacter magdeburgensis]	1.35e-34	WP_104699574.1 hypothetical protein [Helicobacter marmotae]	2.01e-35	WP_034556975.1 hypothetical protein [Helicobacter muridarum]	1.15e-27	WP_013023617.1 hypothetical protein [Helicobacter mustelae]
WP_000906446.1 carbon storage regulator [Helicobacter pylori]	WP_000906446.1 carbon storage regulator [Helicobacter pylori]	1.56e-49	WP_011577144.1 carbon storage regulator [Helicobacter acinonychis]	3.53e-48	WP_053941987.1 carbon storage regulator [Helicobacter ailurogastricus]	1.37e-29	WP_104763265.1 carbon storage regulator [Helicobacter aurati]	5.2e-25	WP_104752698.1 carbon storage regulator [Helicobacter baculiformis]	4.04e-31	WP_005219578.1 carbon storage regulator [Helicobacter bilis]	2.33e-23	WP_013890347.1 carbon storage regulator [Helicobacter bizzozeronii]	1.05e-29	WP_023929226.1 carbon storage regulator [Helicobacter canis]	1.85e-27	WP_014658716.1 carbon storage regulator [Helicobacter cetorum]	4.88e-44	WP_104723346.1 carbon storage regulator [Helicobacter cholecystus]	3.75e-26	WP_002956865.1 carbon storage regulator [Helicobacter cinaedi]	2.46e-27	WP_104749440.1 carbon storage regulator [Helicobacter cynogastricus]	4.11e-30	WP_104694442.1 carbon storage regulator [Helicobacter equorum]	1.56e-24	WP_013469669.1 carbon storage regulator [Helicobacter felis]	1.61e-31	WP_023946512.1 carbon storage regulator [Helicobacter fennelliae]	4.1e-28	CCM11582.1 Carbon storage regulator [Helicobacter heilmannii ASB1.4]	5.48e-29	WP_011114966.1 MULTISPECIES: carbon storage regulator [Helicobacter]	4.24e-26	WP_066388344.1 carbon storage regulator [Helicobacter himalayensis]	5.5e-26	WP_034355576.1 carbon storage regulator [Helicobacter jaachi]	1.8e-24	WP_034360951.1 carbon storage regulator [Helicobacter japonicus]	5.79e-21	WP_023927491.1 carbon storage regulator [Helicobacter macacae]	4.38e-27	WP_034589483.1 carbon storage regulator [Helicobacter magdeburgensis]	3.85e-26	WP_104699976.1 carbon storage regulator [Helicobacter marmotae]	6.11e-28	WP_034559216.1 carbon storage regulator [Helicobacter muridarum]	4.46e-24	WP_013023283.1 carbon storage regulator [Helicobacter mustelae]
WP_041201363.1 ferrous iron transport protein B [Helicobacter pylori]	WP_041201363.1 ferrous iron transport protein B [Helicobacter pylori]	0	WP_011577761.1 ferrous iron transport protein B [Helicobacter acinonychis]	0	WP_053944767.1 ferrous iron transport protein B [Helicobacter ailurogastricus]	0	WP_104762407.1 ferrous iron transport protein B [Helicobacter aurati]	0	WP_104752796.1 ferrous iron transport protein B [Helicobacter baculiformis]	0	WP_077388838.1 ferrous iron transport protein B [Helicobacter bilis]	0	WP_013890552.1 ferrous iron transport protein B [Helicobacter bizzozeronii]	0	WP_023929935.1 ferrous iron transport protein B [Helicobacter canis]	0	WP_014659528.1 ferrous iron transport protein B [Helicobacter cetorum]	0	WP_104724142.1 ferrous iron transport protein B [Helicobacter cholecystus]	0	WP_002956842.1 ferrous iron transport protein B [Helicobacter cinaedi]	0	WP_104750085.1 ferrous iron transport protein B [Helicobacter cynogastricus]	0	WP_104693358.1 ferrous iron transport protein B [Helicobacter equorum]	0	WP_013469321.1 ferrous iron transport protein B [Helicobacter felis]	0	WP_023947209.1 ferrous iron transport protein B [Helicobacter fennelliae]	0	CCM11778.1 Ferrous iron transport protein B [Helicobacter heilmannii ASB1.4]	0	WP_011114876.1 ferrous iron transport protein B [Helicobacter hepaticus]	2.78e-158	WP_066388417.1 ferrous iron transport protein B [Helicobacter himalayensis]	5.27e-147	WP_034355515.1 ferrous iron transport protein B [Helicobacter jaachi]	0	WP_034362532.1 ferrous iron transport protein B [Helicobacter japonicus]	0	WP_023927706.1 ferrous iron transport protein B [Helicobacter macacae]	2.65e-179	WP_034588448.1 ferrous iron transport protein B [Helicobacter magdeburgensis]	3.14e-153	WP_104699435.1 ferrous iron transport protein B [Helicobacter marmotae]	0	WP_034558444.1 ferrous iron transport protein B [Helicobacter muridarum]	0	WP_013022436.1 ferrous iron transport protein B [Helicobacter mustelae]
WP_079990421.1 competence protein [Helicobacter pylori]	WP_079990421.1 competence protein [Helicobacter pylori]	0	WP_011577161.1 competence protein [Helicobacter acinonychis]	0	WP_053945293.1 competence protein [Helicobacter ailurogastricus]	7.92e-71	WP_104762657.1 competence protein ComE [Helicobacter aurati]	1.25e-78	WP_104752227.1 competence protein [Helicobacter baculiformis]	3.46e-106	WP_077389883.1 competence protein ComE [Helicobacter bilis]	1.72e-71	WP_013890580.1 competence protein [Helicobacter bizzozeronii]	9.59e-97	WP_023929063.1 hypothetical protein [Helicobacter canis]	1.08e-97	WP_014659358.1 competence protein [Helicobacter cetorum]	0	WP_104725108.1 hypothetical protein [Helicobacter cholecystus]	5.96e-72	WP_015453515.1 DNA transfer protein [Helicobacter cinaedi]	2.38e-98	WP_104750373.1 competence protein [Helicobacter cynogastricus]	1.14e-96	WP_104693813.1 DNA transfer protein [Helicobacter equorum]	4.83e-107	WP_013469788.1 hypothetical protein [Helicobacter felis]	6.36e-92	WP_023949470.1 competence protein [Helicobacter fennelliae]	5.25e-102	CCM73532.1 competence locus E (comE3) [Helicobacter heilmannii ASB1.4]	1.52e-49	WP_011116498.1 hypothetical protein [Helicobacter hepaticus]	1.9e-97	WP_066389320.1 hypothetical protein [Helicobacter himalayensis]	1.48e-94	WP_052057994.1 DNA transfer protein [Helicobacter jaachi]	6.82e-98	WP_084707940.1 DNA transfer protein [Helicobacter japonicus]	3.86e-92	WP_023928108.1 hypothetical protein [Helicobacter macacae]	3.12e-93	WP_034588909.1 DNA transfer protein, partial [Helicobacter magdeburgensis]	2.37e-77	WP_104699479.1 DNA transfer protein [Helicobacter marmotae]	1.62e-97	WP_081955638.1 competence protein ComE [Helicobacter muridarum]	3.95e-71	WP_013023552.1 hypothetical protein [Helicobacter mustelae]
WP_000416483.1 competence protein [Helicobacter pylori]	WP_000416483.1 competence protein [Helicobacter pylori]	0	WP_011577036.1 virB8 family protein [Helicobacter acinonychis]	9.33e-47	WP_053944702.1 competence protein ComB [Helicobacter ailurogastricus]	9.41e-49			WP_104752260.1 type VI secretion protein [Helicobacter baculiformis]	1.24e-75					WP_023930459.1 hypothetical protein [Helicobacter canis]	4.46e-73	WP_014659998.1 conjugal transfer protein TraJ [Helicobacter cetorum]	1.23e-68			WP_015453833.1 type IV secretion system protein [Helicobacter cinaedi]	4.63e-63	WP_104749952.1 competence protein ComB [Helicobacter cynogastricus]	2.2e-46			WP_013468994.1 VirB8 type IV secretion protein [Helicobacter felis]	1.64e-46			CCM11656.1 DNA transformation competancy [Helicobacter heilmannii ASB1.4]	4.68e-49					WP_052057962.1 hypothetical protein [Helicobacter jaachi]	2.72e-66					WP_034587082.1 hypothetical protein [Helicobacter magdeburgensis]	5.03e-63
WP_000660512.1 virB8 family protein [Helicobacter pylori]	WP_000660512.1 virB8 family protein [Helicobacter pylori]	0	WP_011577036.1 virB8 family protein [Helicobacter acinonychis]	2.86e-176	WP_053944702.1 competence protein ComB [Helicobacter ailurogastricus]	4.56e-90			WP_104752716.1 competence protein ComB [Helicobacter baculiformis]	7.72e-95					WP_023930459.1 hypothetical protein [Helicobacter canis]	3.44e-58	WP_014658578.1 virB8 family protein [Helicobacter cetorum]	1.47e-168			WP_015453833.1 type IV secretion system protein [Helicobacter cinaedi]	5.13e-54	WP_104749952.1 competence protein ComB [Helicobacter cynogastricus]	3.63e-91			WP_013468994.1 VirB8 type IV secretion protein [Helicobacter felis]	1.82e-90			CCM11656.1 DNA transformation competancy [Helicobacter heilmannii ASB1.4]	1.94e-88					WP_052057962.1 hypothetical protein [Helicobacter jaachi]	1.21e-54					WP_034587082.1 hypothetical protein [Helicobacter magdeburgensis]	5.06e-54
WP_000714791.1 conjugal transfer protein [Helicobacter pylori]	WP_000714791.1 conjugal transfer protein [Helicobacter pylori]	0	WP_011577037.1 conjugal transfer protein [Helicobacter acinonychis]	2.6e-62	WP_053945296.1 conjugal transfer protein [Helicobacter ailurogastricus]	2.7e-67			WP_104752261.1 conjugal transfer protein [Helicobacter baculiformis]	0			WP_013890657.1 conjugal transfer protein [Helicobacter bizzozeronii]	4.28e-75	WP_023930456.1 hypothetical protein [Helicobacter canis]	2.9e-105	WP_014659997.1 VirB9 type IV secretion protein [Helicobacter cetorum]	1.06e-141			WP_002955733.1 component of conjugal plasmid transfer system [Helicobacter cinaedi]	5.4e-104	WP_104750038.1 conjugal transfer protein [Helicobacter cynogastricus]	3.31e-63			WP_013469377.1 conjugal transfer protein [Helicobacter felis]	1.12e-65			CCM10978.1 Component of conjugal plasmid transfer system [Helicobacter heilmannii ASB1.4]	1.93e-65					WP_052057944.1 hypothetical protein [Helicobacter jaachi]	6.55e-101					WP_034587086.1 conjugal transfer protein [Helicobacter magdeburgensis]	5.39e-104
WP_012552342.1 conjugal transfer protein [Helicobacter pylori]	WP_012552342.1 conjugal transfer protein [Helicobacter pylori]	0	WP_011577037.1 conjugal transfer protein [Helicobacter acinonychis]	0	WP_053945296.1 conjugal transfer protein [Helicobacter ailurogastricus]	6.21e-97			WP_104752558.1 conjugal transfer protein [Helicobacter baculiformis]	1.79e-105			WP_013890657.1 conjugal transfer protein [Helicobacter bizzozeronii]	5.08e-109	WP_023930456.1 hypothetical protein [Helicobacter canis]	2.05e-67	WP_014658577.1 conjugal transfer protein [Helicobacter cetorum]	0			WP_002955733.1 component of conjugal plasmid transfer system [Helicobacter cinaedi]	1.5e-71	WP_104750038.1 conjugal transfer protein [Helicobacter cynogastricus]	1.33e-96			WP_013469377.1 conjugal transfer protein [Helicobacter felis]	1.86e-102			CCM10978.1 Component of conjugal plasmid transfer system [Helicobacter heilmannii ASB1.4]	6.3e-95					WP_052057944.1 hypothetical protein [Helicobacter jaachi]	4.12e-69					WP_034587086.1 conjugal transfer protein [Helicobacter magdeburgensis]	1.19e-71
WP_000230801.1 phosphatase PAP2 family protein [Helicobacter pylori]	WP_000230801.1 phosphatase PAP2 family protein [Helicobacter pylori]	8.25e-166	WP_011578076.1 phosphatase PAP2 family protein [Helicobacter acinonychis]	5.01e-140	WP_082355949.1 PAP2 family protein [Helicobacter ailurogastricus]	1.47e-87			WP_104751607.1 phosphatase PAP2 family protein [Helicobacter baculiformis]	1.18e-58			WP_013890321.1 PAP2 family protein [Helicobacter bizzozeronii]	2.15e-60			WP_014658964.1 phosphatase PAP2 family protein [Helicobacter cetorum]	3.44e-50					WP_104749756.1 phosphatase PAP2 family protein [Helicobacter cynogastricus]	6.85e-70							CCM11477.1 Membrane-associated phospholipid phosphatase [Helicobacter heilmannii ASB1.4]	1.04e-92																	WP_013023063.1 PAP2 family protein [Helicobacter mustelae]
WP_000243821.1 outer membrane protein [Helicobacter pylori]	WP_000243821.1 outer membrane protein [Helicobacter pylori]	0	WP_011577075.1 outer membrane protein [Helicobacter acinonychis]	0	WP_053941558.1 outer membrane protein [Helicobacter ailurogastricus]	1.85e-102			WP_104752257.1 outer membrane protein [Helicobacter baculiformis]	1.01e-23			WP_013890742.1 outer membrane protein [Helicobacter bizzozeronii]	8.57e-110			WP_014659412.1 outer membrane protein [Helicobacter cetorum]	0					WP_104749059.1 outer membrane protein [Helicobacter cynogastricus]	2.32e-102			WP_041302766.1 outer membrane protein [Helicobacter felis]	1.4e-99			CCM10756.1 putative Outer membrane protein [Helicobacter heilmannii ASB1.4]	1.22e-101
WP_000291645.1 outer membrane protein [Helicobacter pylori]	WP_000291645.1 outer membrane protein [Helicobacter pylori]	1.02e-149	WP_011578043.1 outer membrane protein [Helicobacter acinonychis]	2.92e-127	WP_082355806.1 outer membrane protein [Helicobacter ailurogastricus]	1.77e-95			WP_104751612.1 hypothetical protein [Helicobacter baculiformis]	2.62e-52			WP_050801605.1 outer membrane protein [Helicobacter bizzozeronii]	2.85e-87			WP_014659752.1 outer membrane protein [Helicobacter cetorum]	1.53e-127					WP_104749727.1 hypothetical protein [Helicobacter cynogastricus]	5.99e-77			WP_013469618.1 outer membrane beta-barrel protein [Helicobacter felis]	1.21e-75			CCM73376.1 Outer membrane protein [Helicobacter heilmannii ASB1.4]	5.99e-93
WP_000380997.1 glycosyltransferase family 8 protein [Helicobacter pylori]	WP_000380997.1 glycosyltransferase family 8 protein [Helicobacter pylori]	0	WP_011577011.1 glycosyltransferase family 8 protein [Helicobacter acinonychis]	0	WP_082355818.1 glycosyltransferase family 8 protein [Helicobacter ailurogastricus]	5.26e-28	WP_104763363.1 hypothetical protein [Helicobacter aurati]	5.08e-25									WP_014658695.1 glycosyltransferase family 8 protein [Helicobacter cetorum]	0					WP_104750535.1 hypothetical protein [Helicobacter cynogastricus]	9.49e-46					WP_081714916.1 hypothetical protein [Helicobacter fennelliae]	7.54e-27																	WP_034559813.1 glycosyltransferase family 8 protein, partial [Helicobacter muridarum]	8.67e-25
WP_000395404.1 outer membrane protein [Helicobacter pylori]	WP_000395404.1 outer membrane protein [Helicobacter pylori]	0	WP_011577816.1 outer membrane protein [Helicobacter acinonychis]	8.28e-179	WP_053944918.1 outer membrane protein [Helicobacter ailurogastricus]	6.13e-67			WP_104752408.1 hypothetical protein [Helicobacter baculiformis]	9.87e-22			WP_013890143.1 outer membrane protein [Helicobacter bizzozeronii]	3.32e-70			WP_014658770.1 outer membrane protein [Helicobacter cetorum]	1.36e-170					WP_104749059.1 outer membrane protein [Helicobacter cynogastricus]	4.48e-35			WP_013469689.1 outer membrane protein [Helicobacter felis]	8.73e-22			CCM11748.1 putative Outer membrane protein [Helicobacter heilmannii ASB1.4]	1.44e-67
WP_000442310.1 neuraminyllactose-binding hemagglutinin [Helicobacter pylori]	WP_000442310.1 neuraminyllactose-binding hemagglutinin [Helicobacter pylori]	0	WP_011577708.1 neuraminyllactose-binding hemagglutinin [Helicobacter acinonychis]	9.64e-109	WP_082346402.1 neuraminyllactose-binding hemagglutinin [Helicobacter ailurogastricus]	1.01e-94			WP_104752456.1 neuraminyllactose-binding hemagglutinin [Helicobacter baculiformis]	7.28e-74			WP_013890113.1 neuraminyllactose-binding hemagglutinin [Helicobacter bizzozeronii]	3.85e-98			WP_014658874.1 neuraminyllactose-binding hemagglutinin [Helicobacter cetorum]	2.45e-155					WP_104749856.1 neuraminyllactose-binding hemagglutinin [Helicobacter cynogastricus]	3.99e-99			WP_049776963.1 HpaA [Helicobacter felis]	8.22e-87			CCM73622.1 putative paralog of HpaA [Helicobacter heilmannii ASB1.4]	4.19e-95
WP_000534776.1 formamidase [Helicobacter pylori]	WP_000534776.1 formamidase [Helicobacter pylori]	0	WP_011577952.1 formamidase [Helicobacter acinonychis]	0	WP_013890551.1 MULTISPECIES: formamidase [Helicobacter]	0	WP_104763669.1 acylamide amidohydrolase [Helicobacter aurati]	6.71e-64					WP_013890551.1 MULTISPECIES: formamidase [Helicobacter]	0									WP_104750082.1 formamidase, partial [Helicobacter cynogastricus]	0			WP_013469323.1 formamidase [Helicobacter felis]	0			CCM12283.1 Formamidase amiF [Helicobacter heilmannii ASB1.4]	0															WP_034559242.1 acylamide amidohydrolase [Helicobacter muridarum]	1.02e-61
WP_000584956.1 hypothetical protein [Helicobacter pylori]	WP_000584956.1 hypothetical protein [Helicobacter pylori]	3.62e-58	WP_011578477.1 hypothetical protein [Helicobacter acinonychis]	2.63e-55	WP_053942000.1 hypothetical protein [Helicobacter ailurogastricus]	1.6e-36			WP_104752630.1 competence protein ComB [Helicobacter baculiformis]	1e-34			WP_013891061.1 hypothetical protein [Helicobacter bizzozeronii]	2.92e-36			WP_014658598.1 hypothetical protein [Helicobacter cetorum]	8.81e-52					WP_104749505.1 competence protein ComB [Helicobacter cynogastricus]	1.9e-32			WP_013469254.1 hypothetical protein [Helicobacter felis]	3.17e-35			CCM12040.1 FIG00711213: hypothetical protein [Helicobacter heilmannii ASB1.4]	2.68e-35
WP_000595790.1 outer membrane beta-barrel protein [Helicobacter pylori]	WP_000595790.1 outer membrane beta-barrel protein [Helicobacter pylori]	1.36e-137	WP_011577967.1 outer membrane beta-barrel protein [Helicobacter acinonychis]	2.28e-118	WP_053944949.1 outer membrane protein [Helicobacter ailurogastricus]	1.59e-60			WP_104751838.1 hypothetical protein [Helicobacter baculiformis]	1.83e-59			WP_013889945.1 outer membrane beta-barrel protein [Helicobacter bizzozeronii]	9.78e-56			WP_014659684.1 outer membrane beta-barrel protein [Helicobacter cetorum]	7.16e-93					WP_104749474.1 hypothetical protein [Helicobacter cynogastricus]	7.58e-52			WP_013469122.1 outer membrane protein [Helicobacter felis]	1.55e-50			CCM11857.2 outer membrane protein HorE [Helicobacter heilmannii ASB1.4]	6.6e-31
WP_000646645.1 neuraminyllactose-binding hemagglutinin [Helicobacter pylori]	WP_000646645.1 neuraminyllactose-binding hemagglutinin [Helicobacter pylori]	0	WP_011577808.1 neuraminyllactose-binding hemagglutinin [Helicobacter acinonychis]	5.79e-164	WP_053940889.1 neuraminyllactose-binding hemagglutinin [Helicobacter ailurogastricus]	1.72e-100			WP_104752544.1 neuraminyllactose-binding hemagglutinin [Helicobacter baculiformis]	1.06e-104			WP_013890161.1 neuraminyllactose-binding hemagglutinin [Helicobacter bizzozeronii]	1.23e-98			WP_014659617.1 neuraminyllactose-binding hemagglutinin [Helicobacter cetorum]	1.46e-148					WP_104750227.1 neuraminyllactose-binding hemagglutinin [Helicobacter cynogastricus]	1.02e-104			WP_013469013.1 neuraminyllactose-binding hemagglutinin [Helicobacter felis]	1.32e-103			CCM73439.1 Neuraminyllactose-binding hemagglutinin (N-acetylneuraminyllactose-binding fibrillar hemagglutinin receptor-binding subunit) (NLBH) (Flagellar sheath adhesin) (Adhesin A) (Fragment) [Helicobacter heilmannii ASB1.4]	1.73e-96
WP_000671755.1 hypothetical protein [Helicobacter pylori]	WP_000671755.1 hypothetical protein [Helicobacter pylori]	6.2e-157	WP_011577087.1 hypothetical protein [Helicobacter acinonychis]	2.26e-128	WP_053945560.1 hypothetical protein [Helicobacter ailurogastricus]	4.16e-25			WP_104752294.1 hypothetical protein [Helicobacter baculiformis]	4.17e-26			WP_013890251.1 hypothetical protein [Helicobacter bizzozeronii]	3.65e-30			WP_014658704.1 hypothetical protein [Helicobacter cetorum]	1.34e-95					WP_104749514.1 hypothetical protein [Helicobacter cynogastricus]	3.7e-26			WP_013469116.1 hypothetical protein [Helicobacter felis]	2.32e-26			CCM73598.1 hypothetical protein BN341_13290 [Helicobacter heilmannii ASB1.4]	1.34e-24
WP_000712578.1 FAD-binding oxidoreductase [Helicobacter pylori]	WP_000712578.1 FAD-binding oxidoreductase [Helicobacter pylori]	0	WP_011578141.1 FAD-binding oxidoreductase [Helicobacter acinonychis]	0	WP_053941248.1 FAD-binding oxidoreductase [Helicobacter ailurogastricus]	0			WP_104751932.1 FAD-binding oxidoreductase [Helicobacter baculiformis]	0			WP_013889692.1 FAD-binding oxidoreductase [Helicobacter bizzozeronii]	0			WP_014658943.1 FAD-binding oxidoreductase [Helicobacter cetorum]	0					WP_104750331.1 FAD-binding oxidoreductase [Helicobacter cynogastricus]	0			WP_013469743.1 FAD-binding oxidoreductase [Helicobacter felis]	0			CCM11328.1 D-amino acid dehydrogenase small subunit [Helicobacter heilmannii ASB1.4]	0
WP_000713911.1 lipid A 1-phosphatase LpxE [Helicobacter pylori]	WP_000713911.1 lipid A 1-phosphatase LpxE [Helicobacter pylori]	1.27e-141	WP_011578472.1 lipid A 1-phosphatase LpxE [Helicobacter acinonychis]	4.7e-123	WP_053940703.1 lipid A 1-phosphatase LpxE [Helicobacter ailurogastricus]	8.41e-65			WP_104751906.1 lipid A 1-phosphatase LpxE [Helicobacter baculiformis]	1.26e-62			WP_013890019.1 lipid A 1-phosphatase LpxE [Helicobacter bizzozeronii]	1.03e-66			WP_014658593.1 lipid A 1-phosphatase LpxE [Helicobacter cetorum]	2.09e-113					WP_104749479.1 lipid A 1-phosphatase LpxE [Helicobacter cynogastricus]	9.49e-66			WP_013469117.1 lipid A 1-phosphatase LpxE [Helicobacter felis]	6.81e-65			CCM11432.1 putative [Helicobacter heilmannii ASB1.4]	1.12e-60
WP_000715020.1 outer membrane protein [Helicobacter pylori]	WP_000715020.1 outer membrane protein [Helicobacter pylori]	0	WP_011577750.1 outer membrane protein [Helicobacter acinonychis]	0	WP_053941205.1 outer membrane protein [Helicobacter ailurogastricus]	1.24e-102			WP_104752408.1 hypothetical protein [Helicobacter baculiformis]	3.22e-28			WP_013890043.1 outer membrane beta-barrel protein [Helicobacter bizzozeronii]	3.23e-100			WP_014659540.1 outer membrane protein [Helicobacter cetorum]	6e-171					WP_104749059.1 outer membrane protein [Helicobacter cynogastricus]	6.14e-40			WP_013469874.1 outer membrane protein [Helicobacter felis]	1.09e-31			CCM11718.1 putative Outer membrane protein [Helicobacter heilmannii ASB1.4]	6.83e-100
WP_000715724.1 neuraminyllactose-binding hemagglutinin HpaA [Helicobacter pylori]	WP_000715724.1 neuraminyllactose-binding hemagglutinin HpaA [Helicobacter pylori]	0	WP_011577412.1 neuraminyllactose-binding hemagglutinin [Helicobacter acinonychis]	1.28e-152	WP_082346402.1 neuraminyllactose-binding hemagglutinin [Helicobacter ailurogastricus]	4.69e-37			WP_104752456.1 neuraminyllactose-binding hemagglutinin [Helicobacter baculiformis]	4.25e-29			WP_013890112.1 neuraminyllactose-binding hemagglutinin [Helicobacter bizzozeronii]	1.1e-32			WP_014659054.1 HpaA-like protein [Helicobacter cetorum]	3.61e-121					WP_104749856.1 neuraminyllactose-binding hemagglutinin [Helicobacter cynogastricus]	1.09e-35			WP_049776963.1 HpaA [Helicobacter felis]	2.23e-29			CCM73622.1 putative paralog of HpaA [Helicobacter heilmannii ASB1.4]	3.43e-34
WP_000716234.1 outer membrane protein [Helicobacter pylori]	WP_000716234.1 outer membrane protein [Helicobacter pylori]	0	WP_011577500.1 outer membrane protein [Helicobacter acinonychis]	2.98e-83	WP_082355802.1 outer membrane protein [Helicobacter ailurogastricus]	5.96e-32			WP_104751846.1 outer membrane protein [Helicobacter baculiformis]	4.97e-22			WP_050801532.1 outer membrane protein [Helicobacter bizzozeronii]	3.15e-30			WP_014659799.1 outer membrane protein [Helicobacter cetorum]	0					WP_104750165.1 outer membrane protein [Helicobacter cynogastricus]	7.7e-29			WP_013469303.1 outer membrane protein [Helicobacter felis]	1.74e-26			CCM73727.1 putative Outer membrane protein [Helicobacter heilmannii ASB1.4]	9.14e-34
WP_000716273.1 outer membrane protein [Helicobacter pylori]	WP_000716273.1 outer membrane protein [Helicobacter pylori]	0	WP_011577500.1 outer membrane protein [Helicobacter acinonychis]	1.7e-84	WP_082355802.1 outer membrane protein [Helicobacter ailurogastricus]	4.98e-32			WP_104751846.1 outer membrane protein [Helicobacter baculiformis]	4.96e-22			WP_050801532.1 outer membrane protein [Helicobacter bizzozeronii]	4.47e-30			WP_014659799.1 outer membrane protein [Helicobacter cetorum]	0					WP_104750165.1 outer membrane protein [Helicobacter cynogastricus]	9.13e-29			WP_013469303.1 outer membrane protein [Helicobacter felis]	2.23e-26			CCM73727.1 putative Outer membrane protein [Helicobacter heilmannii ASB1.4]	1.45e-33
WP_000719283.1 outer membrane protein [Helicobacter pylori]	WP_000719283.1 outer membrane protein [Helicobacter pylori]	0	WP_011578547.1 outer membrane protein [Helicobacter acinonychis]	3.72e-141	WP_053944883.1 outer membrane protein [Helicobacter ailurogastricus]	2.28e-71			WP_104751983.1 outer membrane protein [Helicobacter baculiformis]	1.23e-76			WP_013889945.1 outer membrane beta-barrel protein [Helicobacter bizzozeronii]	6e-33			WP_081482801.1 outer membrane protein [Helicobacter cetorum]	1.73e-121					WP_104749094.1 outer membrane protein [Helicobacter cynogastricus]	4.94e-73			WP_013469875.1 outer membrane protein [Helicobacter felis]	3.6e-73			CCM73351.1 outer membrane protein (omp30) [Helicobacter heilmannii ASB1.4]	4.11e-74
WP_000731627.1 copper resistance determinant, crdA [Helicobacter pylori]	WP_000731627.1 copper resistance determinant, crdA [Helicobacter pylori]	2.96e-90	WP_011578443.1 copper resistance determinant, crdA [Helicobacter acinonychis]	9.01e-84	WP_053941838.1 copper resistance protein [Helicobacter ailurogastricus]	1.18e-45			WP_104752242.1 copper resistance protein [Helicobacter baculiformis]	5.14e-37			WP_081463380.1 copper resistance protein [Helicobacter bizzozeronii]	5.21e-42			WP_014659343.1 copper resistance determinant, crdA [Helicobacter cetorum]	3.87e-73					WP_104750400.1 copper resistance protein [Helicobacter cynogastricus]	5.33e-43			WP_013469521.1 copper resistance determinant, crdA [Helicobacter felis]	1.98e-48			CCM11146.1 hypothetical protein BN341_9940 [Helicobacter heilmannii ASB1.4]	3.33e-44
WP_000750178.1 outer membrane protein [Helicobacter pylori]	WP_000750178.1 outer membrane protein [Helicobacter pylori]	0	WP_011578268.1 outer membrane protein [Helicobacter acinonychis]	0	WP_053941041.1 outer membrane beta-barrel protein [Helicobacter ailurogastricus]	4.22e-84			WP_104752130.1 outer membrane protein [Helicobacter baculiformis]	7.7e-21			WP_013890182.1 outer membrane protein [Helicobacter bizzozeronii]	3.99e-85			WP_014659198.1 outer membrane protein [Helicobacter cetorum]	7.27e-170					WP_104749059.1 outer membrane protein [Helicobacter cynogastricus]	1.74e-26			WP_081458343.1 outer membrane protein [Helicobacter felis]	6.07e-23			CCM10961.1 putative Outer membrane protein [Helicobacter heilmannii ASB1.4]	5.2e-80
WP_000751124.1 outer membrane protein [Helicobacter pylori]	WP_000751124.1 outer membrane protein [Helicobacter pylori]	0	WP_011577500.1 outer membrane protein [Helicobacter acinonychis]	4.61e-77	WP_053941205.1 outer membrane protein [Helicobacter ailurogastricus]	2.3e-34			WP_104752257.1 outer membrane protein [Helicobacter baculiformis]	1.42e-22			WP_013890043.1 outer membrane beta-barrel protein [Helicobacter bizzozeronii]	3.6e-33			WP_014658591.1 outer membrane protein [Helicobacter cetorum]	1.33e-89					WP_104749059.1 outer membrane protein [Helicobacter cynogastricus]	4.56e-31			WP_013469874.1 outer membrane protein [Helicobacter felis]	4.05e-26			CCM11718.1 putative Outer membrane protein [Helicobacter heilmannii ASB1.4]	5.68e-35
WP_000751515.1 outer membrane beta-barrel protein [Helicobacter pylori]	WP_000751515.1 outer membrane beta-barrel protein [Helicobacter pylori]	0	WP_011577500.1 outer membrane protein [Helicobacter acinonychis]	3.46e-82	WP_053941205.1 outer membrane protein [Helicobacter ailurogastricus]	1.22e-33			WP_104751846.1 outer membrane protein [Helicobacter baculiformis]	3.47e-23			WP_013890043.1 outer membrane beta-barrel protein [Helicobacter bizzozeronii]	1.55e-32			WP_014658591.1 outer membrane protein [Helicobacter cetorum]	1.48e-129					WP_104749059.1 outer membrane protein [Helicobacter cynogastricus]	9.23e-31			WP_013469874.1 outer membrane protein [Helicobacter felis]	2.5e-27			CCM11718.1 putative Outer membrane protein [Helicobacter heilmannii ASB1.4]	5.66e-35
WP_000755204.1 outer membrane protein [Helicobacter pylori]	WP_000755204.1 outer membrane protein [Helicobacter pylori]	0	WP_011577945.1 outer membrane protein [Helicobacter acinonychis]	7.47e-40	WP_053945356.1 outer membrane protein [Helicobacter ailurogastricus]	3.96e-53			WP_104751846.1 outer membrane protein [Helicobacter baculiformis]	2.6e-41			WP_050801532.1 outer membrane protein [Helicobacter bizzozeronii]	9.74e-55			WP_081482799.1 outer membrane protein [Helicobacter cetorum]	2.29e-109					WP_104750165.1 outer membrane protein [Helicobacter cynogastricus]	8.55e-51			WP_013469303.1 outer membrane protein [Helicobacter felis]	1.08e-42			CCM73727.1 putative Outer membrane protein [Helicobacter heilmannii ASB1.4]	1.09e-44
WP_000779193.1 outer membrane protein [Helicobacter pylori]	WP_000779193.1 outer membrane protein [Helicobacter pylori]	0	WP_041600283.1 outer membrane protein [Helicobacter acinonychis]	1.09e-153	WP_053940977.1 outer membrane protein [Helicobacter ailurogastricus]	4.53e-66			WP_104752286.1 outer membrane protein [Helicobacter baculiformis]	5.52e-70			WP_013890509.1 outer membrane protein [Helicobacter bizzozeronii]	4.27e-71			WP_014658981.1 outer membrane protein [Helicobacter cetorum]	4.2e-136					WP_104749180.1 outer membrane protein [Helicobacter cynogastricus]	4.09e-63			WP_013469971.1 outer membrane protein [Helicobacter felis]	3.14e-63			CCM73334.1 outer membrane protein 13 [Helicobacter heilmannii ASB1.4]	2.78e-68
WP_000780044.1 hypothetical protein [Helicobacter pylori]	WP_000780044.1 hypothetical protein [Helicobacter pylori]	2.61e-55	WP_011577462.1 hypothetical protein [Helicobacter acinonychis]	2.32e-52	WP_053940677.1 hypothetical protein [Helicobacter ailurogastricus]	1.99e-24			WP_104752169.1 hypothetical protein [Helicobacter baculiformis]	1.69e-26			WP_013889837.1 hypothetical protein [Helicobacter bizzozeronii]	1.54e-29			WP_014659016.1 hypothetical protein [Helicobacter cetorum]	5e-52			WP_002955821.1 MULTISPECIES: hypothetical protein [Helicobacter]	6.91e-22									CCM11463.1 hypothetical protein BN341_12810 [Helicobacter heilmannii ASB1.4]	2.21e-23											WP_002955821.1 MULTISPECIES: hypothetical protein [Helicobacter]	5.8e-22
WP_000780391.1 HoxN/HupN/NixA family nickel/cobalt transporter [Helicobacter pylori]	WP_000780391.1 HoxN/HupN/NixA family nickel/cobalt transporter [Helicobacter pylori]	0	WP_041600213.1 HoxN/HupN/NixA family nickel/cobalt transporter [Helicobacter acinonychis]	0	WP_053944805.1 HoxN/HupN/NixA family nickel/cobalt transporter [Helicobacter ailurogastricus]	5.16e-169			WP_104752713.1 nickel transporter NixA [Helicobacter baculiformis]	3.53e-169			WP_013889890.1 HoxN/HupN/NixA family nickel/cobalt transporter [Helicobacter bizzozeronii]	2.57e-153			WP_014659766.1 HoxN/HupN/NixA family nickel/cobalt transporter [Helicobacter cetorum]	0					WP_104749730.1 nickel transporter NixA [Helicobacter cynogastricus]	7.75e-159			WP_013469653.1 HoxN/HupN/NixA family nickel/cobalt transporter [Helicobacter felis]	7.82e-171			CCM10950.1 HoxN/HupN/NixA family nickel/cobalt transporter [Helicobacter heilmannii ASB1.4]	2.25e-168																	WP_013022584.1 HoxN/HupN/NixA family nickel/cobalt transporter [Helicobacter mustelae]
WP_000786680.1 conjugal transfer protein TrbL [Helicobacter pylori]	WP_000786680.1 conjugal transfer protein TrbL [Helicobacter pylori]	0	WP_011577035.1 conjugal transfer protein TrbL [Helicobacter acinonychis]	0	WP_053945406.1 hypothetical protein [Helicobacter ailurogastricus]	3.87e-31			WP_104752965.1 hypothetical protein [Helicobacter baculiformis]	1.05e-32			WP_081463371.1 hypothetical protein [Helicobacter bizzozeronii]	9e-34			WP_014658580.1 conjugal transfer protein TrbL [Helicobacter cetorum]	0					WP_104749950.1 hypothetical protein [Helicobacter cynogastricus]	1.14e-39			WP_081458363.1 hypothetical protein [Helicobacter felis]	5.11e-26			CCM11283.1 NADH-ubiquinone oxidoreductase subunit [Helicobacter heilmannii ASB1.4]	4.02e-28
WP_000795968.1 LPP20 lipoprotein [Helicobacter pylori]	WP_000795968.1 LPP20 lipoprotein [Helicobacter pylori]	8.49e-128	WP_011577132.1 lipoprotein [Helicobacter acinonychis]	9.42e-95	WP_053941754.1 hypothetical protein [Helicobacter ailurogastricus]	3.36e-50			WP_104752234.1 hypothetical protein [Helicobacter baculiformis]	1.15e-47			WP_013889624.1 lipoprotein (lpp20) [Helicobacter bizzozeronii]	6.16e-58			WP_014658735.1 hypothetical protein [Helicobacter cetorum]	3.29e-112					WP_104750313.1 hypothetical protein [Helicobacter cynogastricus]	2.17e-51			WP_013469515.1 LPP20 lipoprotein [Helicobacter felis]	1.15e-48			CCM11355.1 conserved lipoprotein [Helicobacter heilmannii ASB1.4]	1.68e-51
WP_000846501.1 YbhB/YbcL family Raf kinase inhibitor-like protein [Helicobacter pylori]	WP_000846501.1 YbhB/YbcL family Raf kinase inhibitor-like protein [Helicobacter pylori]	5.04e-140	WP_081430812.1 YbhB/YbcL family Raf kinase inhibitor-like protein [Helicobacter acinonychis]	2.61e-134	WP_053945332.1 YbhB/YbcL family Raf kinase inhibitor-like protein [Helicobacter ailurogastricus]	6.33e-86			WP_104751658.1 YbhB/YbcL family Raf kinase inhibitor-like protein [Helicobacter baculiformis]	3.31e-82			WP_081463385.1 YbhB/YbcL family Raf kinase inhibitor-like protein [Helicobacter bizzozeronii]	6.92e-79			WP_041594963.1 YbhB/YbcL family Raf kinase inhibitor-like protein [Helicobacter cetorum]	2.4e-120					WP_104749733.1 YbhB/YbcL family Raf kinase inhibitor-like protein [Helicobacter cynogastricus]	1.86e-81			WP_013469151.1 YbhB/YbcL family Raf kinase inhibitor-like protein [Helicobacter felis]	5.76e-81			CCM11261.1 Phospholipid-binding protein [Helicobacter heilmannii ASB1.4]	1.51e-88
WP_000890833.1 tumor necrosis factor alpha-inducing protein [Helicobacter pylori]	WP_000890833.1 tumor necrosis factor alpha-inducing protein [Helicobacter pylori]	2.57e-146	WP_011578232.1 tumor necrosis factor alpha-inducing protein [Helicobacter acinonychis]	1.34e-135	WP_053945580.1 hypothetical protein [Helicobacter ailurogastricus]	2.04e-43			WP_104751695.1 hypothetical protein [Helicobacter baculiformis]	3.6e-40			WP_013889711.1 hypothetical protein [Helicobacter bizzozeronii]	3.51e-41			WP_014658813.1 tumor necrosis factor alpha-inducing protein [Helicobacter cetorum]	3.91e-123					WP_104750489.1 hypothetical protein [Helicobacter cynogastricus]	4.59e-40			WP_081458359.1 hypothetical protein [Helicobacter felis]	6.04e-36			CCM11472.1 putative [Helicobacter heilmannii ASB1.4]	4.55e-46
WP_000919444.1 outer membrane protein [Helicobacter pylori]	WP_000919444.1 outer membrane protein [Helicobacter pylori]	0	WP_011578497.1 outer membrane protein [Helicobacter acinonychis]	5.54e-171	WP_053941205.1 outer membrane protein [Helicobacter ailurogastricus]	1.14e-40			WP_104752408.1 hypothetical protein [Helicobacter baculiformis]	1.9e-25			WP_081463379.1 outer membrane protein [Helicobacter bizzozeronii]	7.68e-96			WP_014659447.1 outer membrane protein [Helicobacter cetorum]	6.97e-162					WP_104749095.1 outer membrane protein [Helicobacter cynogastricus]	3.04e-97			WP_013469874.1 outer membrane protein [Helicobacter felis]	4.03e-91			CCM11718.1 putative Outer membrane protein [Helicobacter heilmannii ASB1.4]	2.71e-40
WP_000956347.1 Fic family protein [Helicobacter pylori]	WP_000956347.1 Fic family protein [Helicobacter pylori]	4.98e-175			WP_053945642.1 Fic family protein [Helicobacter ailurogastricus]	9.13e-21			WP_104751849.1 cell filamentation protein Fic [Helicobacter baculiformis]	2.98e-23	WP_077388276.1 Fic family protein [Helicobacter bilis]	1.22e-22					WP_014659982.1 Fic family protein [Helicobacter cetorum]	3.84e-21			WP_002955280.1 cell filamentation protein Fic, partial [Helicobacter cinaedi]	8.67e-39							WP_081714839.1 Fic family protein [Helicobacter fennelliae]	4.65e-55									WP_034363807.1 Fic family protein [Helicobacter japonicus]	1.65e-24			WP_084584212.1 Fic family protein [Helicobacter magdeburgensis]	8.43e-81
WP_001155670.1 hypothetical protein [Helicobacter pylori]	WP_001155670.1 hypothetical protein [Helicobacter pylori]	3.73e-136	WP_011577470.1 indole-3-glycerol-phosphate synthase [Helicobacter acinonychis]	5.46e-112	WP_053945572.1 indole-3-glycerol-phosphate synthase [Helicobacter ailurogastricus]	3.58e-25			WP_104752162.1 indole-3-glycerol phosphate synthase [Helicobacter baculiformis]	9.66e-32			WP_013889845.1 indole-3-glycerol-phosphate synthase [Helicobacter bizzozeronii]	6.26e-24			WP_014659008.1 indole-3-glycerol-phosphate synthase [Helicobacter cetorum]	5.73e-99					WP_104750546.1 indole-3-glycerol phosphate synthase [Helicobacter cynogastricus]	2.16e-34			WP_041303036.1 indole-3-glycerol-phosphate synthase [Helicobacter felis]	2.8e-29											WP_034361404.1 hypothetical protein [Helicobacter japonicus]	8.33e-22
WP_001162998.1 HAD family hydrolase [Helicobacter pylori]	WP_001162998.1 HAD family hydrolase [Helicobacter pylori]	1.28e-166	WP_011578383.1 HAD family hydrolase [Helicobacter acinonychis]	4.9e-153	WP_053945320.1 HAD family hydrolase [Helicobacter ailurogastricus]	9.69e-92			WP_104751878.1 HAD family hydrolase [Helicobacter baculiformis]	5.33e-88			WP_013889672.1 HAD family hydrolase [Helicobacter bizzozeronii]	4.49e-90									WP_104749386.1 HAD family hydrolase [Helicobacter cynogastricus]	2.65e-92	WP_104694395.1 haloacid dehalogenase [Helicobacter equorum]	2.37e-50	WP_013469615.1 HAD family hydrolase [Helicobacter felis]	6.16e-90
WP_001167980.1 outer membrane beta-barrel protein [Helicobacter pylori]	WP_001167980.1 outer membrane beta-barrel protein [Helicobacter pylori]	0	WP_011577945.1 outer membrane protein [Helicobacter acinonychis]	0	WP_053945502.1 outer membrane protein [Helicobacter ailurogastricus]	3.54e-39			WP_104751846.1 outer membrane protein [Helicobacter baculiformis]	3.76e-32			WP_050801532.1 outer membrane protein [Helicobacter bizzozeronii]	9.81e-40			WP_014659682.1 outer membrane protein [Helicobacter cetorum]	1.1e-174					WP_104749867.1 outer membrane protein [Helicobacter cynogastricus]	3.59e-41			WP_041303375.1 outer membrane protein [Helicobacter felis]	2.68e-39			CCM73727.1 putative Outer membrane protein [Helicobacter heilmannii ASB1.4]	1.2e-41
WP_001206523.1 hypothetical protein [Helicobacter pylori]	WP_001206523.1 hypothetical protein [Helicobacter pylori]	2.41e-47	WP_011578096.1 hypothetical protein [Helicobacter acinonychis]	5.33e-41	WP_053941662.1 hypothetical protein [Helicobacter ailurogastricus]	7.62e-27			WP_104752092.1 hypothetical protein [Helicobacter baculiformis]	3e-30			WP_041602831.1 hypothetical protein [Helicobacter bizzozeronii]	1.16e-32			WP_014658921.1 hypothetical protein [Helicobacter cetorum]	2.14e-42					WP_041303382.1 MULTISPECIES: hypothetical protein [Helicobacter]	2.5e-27			WP_013469960.1 hypothetical protein [Helicobacter felis]	2.91e-27			CCM12262.1 putative [Helicobacter heilmannii ASB1.4]	5.59e-27
WP_001215729.1 aliphatic amidase [Helicobacter pylori]	WP_001215729.1 aliphatic amidase [Helicobacter pylori]	0	WP_011577488.1 aliphatic amidase [Helicobacter acinonychis]	0	WP_053941686.1 acylamide amidohydrolase [Helicobacter ailurogastricus]	0	WP_104763669.1 acylamide amidohydrolase [Helicobacter aurati]	0					WP_013890963.1 acylamide amidohydrolase [Helicobacter bizzozeronii]	0									WP_104750465.1 acylamide amidohydrolase [Helicobacter cynogastricus]	0			WP_013469323.1 formamidase [Helicobacter felis]	3.1e-65			CCM10808.2 Aliphatic amidase amiE [Helicobacter heilmannii ASB1.4]	0															WP_034559242.1 acylamide amidohydrolase [Helicobacter muridarum]	0
WP_001272686.1 hypothetical protein [Helicobacter pylori]	WP_001272686.1 hypothetical protein [Helicobacter pylori]	2.81e-63	WP_011578478.1 hypothetical protein [Helicobacter acinonychis]	4.32e-63	WP_053942001.1 competence protein ComB [Helicobacter ailurogastricus]	2.95e-36			WP_104752640.1 competence protein ComB [Helicobacter baculiformis]	7.58e-38			WP_041602767.1 competence protein ComB [Helicobacter bizzozeronii]	2.97e-38			WP_014658599.1 hypothetical protein [Helicobacter cetorum]	9.55e-59					WP_104749504.1 competence protein ComB [Helicobacter cynogastricus]	2.58e-40			WP_013469253.1 VirB2 type IV secretion protein [Helicobacter felis]	1.74e-40			CCM12041.1 hypothetical protein BN341_6120 [Helicobacter heilmannii ASB1.4]	2.69e-37
WP_012552366.1 outer membrane protein [Helicobacter pylori]	WP_012552366.1 outer membrane protein [Helicobacter pylori]	0	WP_011578182.1 outer membrane protein [Helicobacter acinonychis]	0	WP_053941205.1 outer membrane protein [Helicobacter ailurogastricus]	1.13e-30			WP_104752286.1 outer membrane protein [Helicobacter baculiformis]	4.55e-25			WP_081463379.1 outer membrane protein [Helicobacter bizzozeronii]	5.99e-28			WP_014659050.1 outer membrane protein [Helicobacter cetorum]	0					WP_104749095.1 outer membrane protein [Helicobacter cynogastricus]	1.77e-29			WP_013469874.1 outer membrane protein [Helicobacter felis]	3.24e-30			CCM11718.1 putative Outer membrane protein [Helicobacter heilmannii ASB1.4]	2.98e-29
WP_079990400.1 outer membrane protein [Helicobacter pylori]	WP_079990400.1 outer membrane protein [Helicobacter pylori]	0	WP_011577500.1 outer membrane protein [Helicobacter acinonychis]	3.05e-99	WP_053941205.1 outer membrane protein [Helicobacter ailurogastricus]	3.39e-34			WP_104751846.1 outer membrane protein [Helicobacter baculiformis]	3.81e-25			WP_013890043.1 outer membrane beta-barrel protein [Helicobacter bizzozeronii]	4.67e-33			WP_014658591.1 outer membrane protein [Helicobacter cetorum]	0					WP_104749059.1 outer membrane protein [Helicobacter cynogastricus]	1.16e-29			WP_013469874.1 outer membrane protein [Helicobacter felis]	7.62e-30			CCM73727.1 putative Outer membrane protein [Helicobacter heilmannii ASB1.4]	4.49e-37
WP_079990403.1 outer membrane protein [Helicobacter pylori]	WP_079990403.1 outer membrane protein [Helicobacter pylori]	0	WP_011577500.1 outer membrane protein [Helicobacter acinonychis]	9.71e-81	WP_082355839.1 outer membrane protein [Helicobacter ailurogastricus]	1.43e-31			WP_104751846.1 outer membrane protein [Helicobacter baculiformis]	2.94e-23			WP_050801532.1 outer membrane protein [Helicobacter bizzozeronii]	3.36e-30			WP_014658591.1 outer membrane protein [Helicobacter cetorum]	0					WP_104750165.1 outer membrane protein [Helicobacter cynogastricus]	2.96e-28			WP_013469303.1 outer membrane protein [Helicobacter felis]	2.58e-26			CCM73727.1 putative Outer membrane protein [Helicobacter heilmannii ASB1.4]	8.13e-34
WP_079990413.1 outer membrane protein [Helicobacter pylori]	WP_079990413.1 outer membrane protein [Helicobacter pylori]	0	WP_011577500.1 outer membrane protein [Helicobacter acinonychis]	3.82e-176	WP_053941205.1 outer membrane protein [Helicobacter ailurogastricus]	5.9e-33			WP_104752408.1 hypothetical protein [Helicobacter baculiformis]	7.83e-22			WP_013890742.1 outer membrane protein [Helicobacter bizzozeronii]	1.22e-30			WP_014659899.1 outer membrane protein [Helicobacter cetorum]	1.4e-168					WP_104749059.1 outer membrane protein [Helicobacter cynogastricus]	2.67e-30			WP_013468664.1 outer membrane protein [Helicobacter felis]	8.69e-26			CCM11718.1 putative Outer membrane protein [Helicobacter heilmannii ASB1.4]	9.72e-32
WP_079990414.1 outer membrane protein [Helicobacter pylori]	WP_079990414.1 outer membrane protein [Helicobacter pylori]	0	WP_011577500.1 outer membrane protein [Helicobacter acinonychis]	7.35e-173	WP_053941205.1 outer membrane protein [Helicobacter ailurogastricus]	5.48e-33			WP_104752408.1 hypothetical protein [Helicobacter baculiformis]	6.11e-22			WP_050801532.1 outer membrane protein [Helicobacter bizzozeronii]	2.01e-30			WP_014659899.1 outer membrane protein [Helicobacter cetorum]	6.01e-172					WP_104749059.1 outer membrane protein [Helicobacter cynogastricus]	3.77e-30			WP_013468664.1 outer membrane protein [Helicobacter felis]	9.73e-26			CCM11718.1 putative Outer membrane protein [Helicobacter heilmannii ASB1.4]	8.14e-32
WP_001245503.1 membrane protein insertion efficiency factor YidD [Helicobacter pylori]	WP_001245503.1 membrane protein insertion efficiency factor YidD [Helicobacter pylori]	8.84e-86	WP_041600159.1 membrane protein insertion efficiency factor YidD [Helicobacter acinonychis]	3.26e-68	WP_053945314.1 membrane protein insertion efficiency factor YidD [Helicobacter ailurogastricus]	1.55e-21							WP_013890353.1 membrane protein insertion efficiency factor YidD [Helicobacter bizzozeronii]	2.73e-22			WP_014658722.1 membrane protein insertion efficiency factor YidD [Helicobacter cetorum]	1.32e-57			WP_070097405.1 membrane protein insertion efficiency factor YidD [Helicobacter cinaedi]	9.03e-23			WP_104694473.1 membrane protein insertion efficiency factor YidD [Helicobacter equorum]	8.63e-25					CCM11589.1 Protein YidD [Helicobacter heilmannii ASB1.4]	1.08e-21	WP_083750341.1 membrane protein insertion efficiency factor YidD [Helicobacter hepaticus]	7.72e-23			WP_052058091.1 membrane protein insertion efficiency factor YidD [Helicobacter jaachi]	5.89e-28	WP_084707882.1 membrane protein insertion efficiency factor YidD [Helicobacter japonicus]	2.01e-24			WP_084584346.1 membrane protein insertion efficiency factor YidD [Helicobacter magdeburgensis]	8.98e-22	WP_104699985.1 membrane protein insertion efficiency factor YidD [Helicobacter marmotae]	5.06e-24
WP_000233864.1 site-specific DNA-methyltransferase [Helicobacter pylori]	WP_000233864.1 site-specific DNA-methyltransferase [Helicobacter pylori]	0	WP_011578319.1 site-specific DNA-methyltransferase [Helicobacter acinonychis]	1.1e-178	WP_053941410.1 DNA methylase N-4 [Helicobacter ailurogastricus]	1.61e-133	WP_104762788.1 site-specific DNA-methyltransferase [Helicobacter aurati]	2.27e-43	WP_104752333.1 site-specific DNA-methyltransferase [Helicobacter baculiformis]	8.64e-125			WP_013891204.1 site-specific DNA-methyltransferase [Helicobacter bizzozeronii]	5.94e-139	WP_023930518.1 site-specific DNA-methyltransferase [Helicobacter canis]	2.57e-27	WP_014659367.1 DNA methyltransferase [Helicobacter cetorum]	1.61e-57					WP_104749393.1 site-specific DNA-methyltransferase [Helicobacter cynogastricus]	4.43e-132	WP_104693996.1 site-specific DNA-methyltransferase [Helicobacter equorum]	6.71e-150	WP_013469623.1 site-specific DNA-methyltransferase [Helicobacter felis]	2.54e-131	WP_023946918.1 site-specific DNA-methyltransferase [Helicobacter fennelliae]	1.68e-156	CCM12171.1 DNA modification methyltransferase [Helicobacter heilmannii ASB1.4]	5.99e-134			WP_066389591.1 site-specific DNA-methyltransferase [Helicobacter himalayensis]	3.32e-44			WP_034362360.1 site-specific DNA-methyltransferase [Helicobacter japonicus]	4.37e-158			WP_034587230.1 site-specific DNA-methyltransferase [Helicobacter magdeburgensis]	1.74e-149	WP_104700237.1 site-specific DNA-methyltransferase [Helicobacter marmotae]	2.24e-163
WP_001066787.1 ABC transporter substrate-binding protein [Helicobacter pylori]	WP_001066787.1 ABC transporter substrate-binding protein [Helicobacter pylori]	0	WP_011577492.1 ABC transporter substrate-binding protein [Helicobacter acinonychis]	0	WP_053945050.1 ABC transporter substrate-binding protein [Helicobacter ailurogastricus]	0			WP_104752539.1 ABC transporter substrate-binding protein [Helicobacter baculiformis]	0	WP_077388383.1 nickel ABC transporter, nickel/metallophore periplasmic binding protein [Helicobacter bilis]	2.5e-22	WP_041602951.1 ABC transporter substrate-binding protein [Helicobacter bizzozeronii]	0			WP_014659911.1 ABC transporter substrate-binding protein [Helicobacter cetorum]	0			WP_015453576.1 nickel ABC transporter, nickel/metallophore periplasmic binding protein [Helicobacter cinaedi]	2.1e-23	WP_104750223.1 ABC transporter substrate-binding protein [Helicobacter cynogastricus]	0			WP_013469008.1 ABC transporter substrate-binding protein [Helicobacter felis]	0			CCM11988.1 Dipeptide-binding ABC transporter, periplasmic substrate-binding component (TC 3.A.1.5.2) [Helicobacter heilmannii ASB1.4]	0					WP_034353500.1 sodium:proton antiporter [Helicobacter jaachi]	3.63e-22					WP_034586536.1 nickel ABC transporter, nickel/metallophore periplasmic binding protein [Helicobacter magdeburgensis]	2.09e-26	WP_104699859.1 nickel ABC transporter, nickel/metallophore periplasmic binding protein [Helicobacter marmotae]	9.46e-23	WP_034557343.1 nickel ABC transporter, nickel/metallophore periplasmic binding protein [Helicobacter muridarum]	7.63e-30	WP_013023418.1 ABC transporter substrate-binding protein [Helicobacter mustelae]
WP_000022408.1 glycosyltransferase family 8 protein [Helicobacter pylori]	WP_000022408.1 glycosyltransferase family 8 protein [Helicobacter pylori]	0	WP_011577296.1 glycosyltransferase family 8 protein [Helicobacter acinonychis]	0	WP_082355818.1 glycosyltransferase family 8 protein [Helicobacter ailurogastricus]	1.11e-51											WP_014659152.1 glycosyltransferase family 8 protein [Helicobacter cetorum]	0					WP_104750535.1 hypothetical protein [Helicobacter cynogastricus]	1.35e-73					WP_081714916.1 hypothetical protein [Helicobacter fennelliae]	4.67e-30																	WP_034559813.1 glycosyltransferase family 8 protein, partial [Helicobacter muridarum]	9.05e-26
WP_000393732.1 replication initiation protein [Helicobacter pylori]	WP_000393732.1 replication initiation protein [Helicobacter pylori]	0	WP_011578569.1 replication initiation protein [Helicobacter acinonychis]	0	WP_082355879.1 replication initiation protein [Helicobacter ailurogastricus]	1.07e-81			WP_104752912.1 replication initiation protein [Helicobacter baculiformis]	1.82e-39			WP_013881997.1 replication initiation protein [Helicobacter bizzozeronii]	7.26e-37									WP_104749032.1 replication initiation protein [Helicobacter cynogastricus]	3.49e-41			WP_013470059.1 replication initiation protein [Helicobacter felis]	1.75e-67			CCM73494.1 hypothetical protein BN341_8990 [Helicobacter heilmannii ASB1.4]	2e-50					WP_052058232.1 RepB family plasmid replication initiator protein [Helicobacter jaachi]	1.74e-21
WP_000500515.1 hypothetical protein [Helicobacter pylori]	WP_000500515.1 hypothetical protein [Helicobacter pylori]	1.01e-89	WP_011577650.1 MULTISPECIES: hypothetical protein [Helicobacter]	2.92e-67	WP_053940927.1 hypothetical protein [Helicobacter ailurogastricus]	6.11e-31			WP_104752620.1 hypothetical protein [Helicobacter baculiformis]	3.21e-34			WP_013890999.1 hypothetical protein [Helicobacter bizzozeronii]	1.24e-38			WP_014659636.1 hypothetical protein [Helicobacter cetorum]	1.61e-56					WP_104749534.1 hypothetical protein [Helicobacter cynogastricus]	1.7e-35
WP_000580760.1 LPS biosynthesis protein [Helicobacter pylori]	WP_000580760.1 LPS biosynthesis protein [Helicobacter pylori]	1.43e-142	WP_041600275.1 LPS biosynthesis protein [Helicobacter acinonychis]	2.74e-82	WP_053945206.1 glycosyl transferase [Helicobacter ailurogastricus]	5.97e-37			WP_104752718.1 glycosyl transferase [Helicobacter baculiformis]	3.42e-36			WP_013890196.1 glycosyl transferase [Helicobacter bizzozeronii]	4.29e-33			WP_041594916.1 LPS biosynthesis protein [Helicobacter cetorum]	4.42e-104					WP_104749051.1 glycosyl transferase [Helicobacter cynogastricus]	1.25e-34			WP_013470123.1 glycosyl transferase [Helicobacter felis]	7.56e-29	WP_023949252.1 beta-1,4-galactosyltransferase [Helicobacter fennelliae]	4.38e-22
WP_000592470.1 outer membrane protein [Helicobacter pylori]	WP_000592470.1 outer membrane protein [Helicobacter pylori]	0	WP_011578132.1 outer membrane protein [Helicobacter acinonychis]	0	WP_053941205.1 outer membrane protein [Helicobacter ailurogastricus]	3.35e-23			WP_104752386.1 hypothetical protein [Helicobacter baculiformis]	5.2e-21							WP_014658948.1 outer membrane protein [Helicobacter cetorum]	0					WP_104750172.1 outer membrane protein [Helicobacter cynogastricus]	8.41e-21			WP_013469214.1 outer membrane protein [Helicobacter felis]	1.84e-22			CCM11718.1 putative Outer membrane protein [Helicobacter heilmannii ASB1.4]	2.56e-24
WP_000726331.1 outer membrane protein [Helicobacter pylori]	WP_000726331.1 outer membrane protein [Helicobacter pylori]	0	WP_011577500.1 outer membrane protein [Helicobacter acinonychis]	2.15e-77	WP_053941205.1 outer membrane protein [Helicobacter ailurogastricus]	4.02e-33							WP_081463379.1 outer membrane protein [Helicobacter bizzozeronii]	1.48e-29			WP_014658591.1 outer membrane protein [Helicobacter cetorum]	1.98e-164					WP_104749059.1 outer membrane protein [Helicobacter cynogastricus]	4.93e-31			WP_013469874.1 outer membrane protein [Helicobacter felis]	3.96e-26			CCM11718.1 putative Outer membrane protein [Helicobacter heilmannii ASB1.4]	1.98e-33
WP_000748975.1 hypothetical protein [Helicobacter pylori]	WP_000748975.1 hypothetical protein [Helicobacter pylori]	0	WP_011576993.1 hypothetical protein [Helicobacter acinonychis]	0	WP_053945538.1 hypothetical protein [Helicobacter ailurogastricus]	4.99e-39			WP_104751907.1 hypothetical protein [Helicobacter baculiformis]	1.66e-48			WP_041602794.1 hypothetical protein [Helicobacter bizzozeronii]	4.75e-42									WP_104749256.1 hypothetical protein [Helicobacter cynogastricus]	6.62e-40			WP_013469530.1 hypothetical protein [Helicobacter felis]	1.82e-40			CCM11487.1 hypothetical protein BN341_12550 [Helicobacter heilmannii ASB1.4]	3.3e-39
WP_000788703.1 outer membrane protein [Helicobacter pylori]	WP_000788703.1 outer membrane protein [Helicobacter pylori]	0	WP_041600221.1 outer membrane protein [Helicobacter acinonychis]	0	WP_053941205.1 outer membrane protein [Helicobacter ailurogastricus]	3.03e-32							WP_013890043.1 outer membrane beta-barrel protein [Helicobacter bizzozeronii]	9.81e-28			WP_014659051.1 outer membrane protein [Helicobacter cetorum]	0					WP_104749095.1 outer membrane protein [Helicobacter cynogastricus]	8.41e-27			WP_013469874.1 outer membrane protein [Helicobacter felis]	1.63e-28			CCM11718.1 putative Outer membrane protein [Helicobacter heilmannii ASB1.4]	5.97e-32
WP_000916348.1 outer membrane beta-barrel protein [Helicobacter pylori]	WP_000916348.1 outer membrane beta-barrel protein [Helicobacter pylori]	0			WP_053945318.1 hypothetical protein [Helicobacter ailurogastricus]	5e-76			WP_104752708.1 hypothetical protein [Helicobacter baculiformis]	5.83e-44			WP_013890359.1 hypothetical protein [Helicobacter bizzozeronii]	4.85e-71			WP_014658774.1 membrane protein [Helicobacter cetorum]	0					WP_104749430.1 hypothetical protein [Helicobacter cynogastricus]	9.25e-48			WP_041302854.1 hypothetical protein [Helicobacter felis]	3.41e-43			CCM11593.1 putative outer membrane protein [Helicobacter heilmannii ASB1.4]	1.06e-71																	WP_013022840.1 outer membrane protein [Helicobacter mustelae]
WP_000943650.1 hypothetical protein [Helicobacter pylori]	WP_000943650.1 hypothetical protein [Helicobacter pylori]	0			WP_053945318.1 hypothetical protein [Helicobacter ailurogastricus]	1.66e-89			WP_104752827.1 hypothetical protein [Helicobacter baculiformis]	3.59e-73			WP_013890359.1 hypothetical protein [Helicobacter bizzozeronii]	3.41e-80			WP_014658774.1 membrane protein [Helicobacter cetorum]	0					WP_104749430.1 hypothetical protein [Helicobacter cynogastricus]	1.12e-44			WP_041302854.1 hypothetical protein [Helicobacter felis]	3.42e-70			CCM11593.1 putative outer membrane protein [Helicobacter heilmannii ASB1.4]	9.9e-90																	WP_013022840.1 outer membrane protein [Helicobacter mustelae]
WP_001012403.1 hypothetical protein [Helicobacter pylori]	WP_001012403.1 hypothetical protein [Helicobacter pylori]	3.63e-177	WP_011577562.1 hypothetical protein [Helicobacter acinonychis]	1.15e-144					WP_104752002.1 hypothetical protein [Helicobacter baculiformis]	1.2e-29			WP_041602797.1 hypothetical protein [Helicobacter bizzozeronii]	2.04e-26			WP_014659873.1 hypothetical protein [Helicobacter cetorum]	1.26e-122					WP_104749639.1 hypothetical protein [Helicobacter cynogastricus]	6.83e-31			WP_013468813.1 hypothetical protein [Helicobacter felis]	5.54e-28			CCM11048.1 hypothetical protein BN341_10970 [Helicobacter heilmannii ASB1.4]	1.68e-23
WP_001062378.1 DUF262 domain-containing protein [Helicobacter pylori]	WP_001062378.1 DUF262 domain-containing protein [Helicobacter pylori]	0	WP_011577549.1 DUF262 domain-containing protein [Helicobacter acinonychis]	2.34e-73							WP_077388352.1 DUF262 domain-containing protein [Helicobacter bilis]	5.87e-90			WP_023930331.1 DUF262 domain-containing protein [Helicobacter canis]	2.12e-21	WP_014659459.1 DUF262 domain-containing protein [Helicobacter cetorum]	0			WP_002956585.1 DUF262 domain-containing protein [Helicobacter cinaedi]	2.97e-21													WP_066388631.1 DUF262 domain-containing protein [Helicobacter himalayensis]	7.37e-21							WP_034585387.1 DUF262 domain-containing protein [Helicobacter magdeburgensis]	8.02e-24
WP_001154697.1 hypothetical protein [Helicobacter pylori]	WP_001154697.1 hypothetical protein [Helicobacter pylori]	3.6e-107	WP_011578092.1 hypothetical protein [Helicobacter acinonychis]	3.89e-80	WP_053941086.1 hypothetical protein [Helicobacter ailurogastricus]	2.16e-23			WP_104751533.1 hypothetical protein [Helicobacter baculiformis]	7.89e-25			WP_013889630.1 hypothetical protein [Helicobacter bizzozeronii]	7.23e-26			WP_014658917.1 hypothetical protein [Helicobacter cetorum]	5.64e-67					WP_104750153.1 hypothetical protein [Helicobacter cynogastricus]	1.35e-24			WP_041303124.1 hypothetical protein [Helicobacter felis]	8.4e-25			CCM11960.1 hypothetical protein BN341_7000 [Helicobacter heilmannii ASB1.4]	3e-24
WP_001178885.1 outer membrane protein [Helicobacter pylori]	WP_001178885.1 outer membrane protein [Helicobacter pylori]	0	WP_011578152.1 outer membrane protein [Helicobacter acinonychis]	0	WP_053941205.1 outer membrane protein [Helicobacter ailurogastricus]	9.44e-30							WP_013890043.1 outer membrane beta-barrel protein [Helicobacter bizzozeronii]	6.22e-28			WP_014659647.1 outer membrane protein [Helicobacter cetorum]	0					WP_104749059.1 outer membrane protein [Helicobacter cynogastricus]	2.97e-25			WP_013469971.1 outer membrane protein [Helicobacter felis]	8.53e-21			CCM11718.1 putative Outer membrane protein [Helicobacter heilmannii ASB1.4]	8.43e-32
WP_001254622.1 DUF1104 domain-containing protein [Helicobacter pylori]	WP_001254622.1 DUF1104 domain-containing protein [Helicobacter pylori]	5.01e-100	WP_011577678.1 DUF1104 domain-containing protein [Helicobacter acinonychis]	1.35e-93	WP_053944882.1 DUF1104 domain-containing protein [Helicobacter ailurogastricus]	4.67e-27			WP_104751935.1 hypothetical protein [Helicobacter baculiformis]	3.53e-36			WP_013890627.1 DUF1104 domain-containing protein [Helicobacter bizzozeronii]	7.03e-35			WP_014658784.1 DUF1104 domain-containing protein [Helicobacter cetorum]	3.98e-80					WP_104750327.1 hypothetical protein [Helicobacter cynogastricus]	5.21e-38			WP_013469738.1 DUF1104 domain-containing protein [Helicobacter felis]	9.03e-40			CCM73356.1 hypothetical protein BN341_3550 [Helicobacter heilmannii ASB1.4]	1.44e-23
WP_000775301.1 DUF3519 domain-containing protein [Helicobacter pylori]	WP_000775301.1 DUF3519 domain-containing protein [Helicobacter pylori]	0	WP_011578406.1 DUF3519 domain-containing protein [Helicobacter acinonychis]	1.56e-179							WP_077387981.1 hypothetical protein [Helicobacter bilis]	1.61e-21	WP_013890972.1 hypothetical protein [Helicobacter bizzozeronii]	5.41e-60	WP_034577689.1 hypothetical protein [Helicobacter canis]	1.04e-112	WP_014658754.1 DUF3519 domain-containing protein [Helicobacter cetorum]	1.07e-141			WP_015453780.1 hypothetical protein [Helicobacter cinaedi]	1.95e-46			WP_104694755.1 hypothetical protein, partial [Helicobacter equorum]	7.91e-86	WP_013469128.1 hypothetical protein [Helicobacter felis]	4.69e-31	WP_051404603.1 hypothetical protein, partial [Helicobacter fennelliae]	1.5e-54	CCM73498.1 hypothetical protein BN341_9080 [Helicobacter heilmannii ASB1.4]	1.13e-92			WP_066389541.1 hypothetical protein [Helicobacter himalayensis]	2.19e-59
WP_000879230.1 SAM-dependent methyltransferase [Helicobacter pylori]	WP_000879230.1 SAM-dependent methyltransferase [Helicobacter pylori]	0	WP_011578510.1 SAM-dependent methyltransferase [Helicobacter acinonychis]	0	WP_053945247.1 DNA methyltransferase [Helicobacter ailurogastricus]	1.76e-87	WP_104762391.1 SAM-dependent methyltransferase [Helicobacter aurati]	8.72e-64	WP_104751595.1 DNA methyltransferase [Helicobacter baculiformis]	4.36e-88	WP_077388648.1 SAM-dependent methyltransferase [Helicobacter bilis]	2.85e-65			WP_023929542.1 hypothetical protein [Helicobacter canis]	0	WP_014659381.1 type II restriction endonuclease subunit M [Helicobacter cetorum]	4.78e-102					WP_104750263.1 DNA methyltransferase [Helicobacter cynogastricus]	4.01e-93	WP_104694146.1 restriction endonuclease subunit M, partial [Helicobacter equorum]	5.61e-57	WP_013469717.1 DNA methyltransferase [Helicobacter felis]	6e-91			CCM10922.1 type IIS restriction enzyme [Helicobacter heilmannii ASB1.4]	2.07e-82			WP_082807818.1 hypothetical protein [Helicobacter himalayensis]	1.1e-94	WP_034353356.1 N-6 DNA methylase [Helicobacter jaachi]	2.82e-98					WP_034589083.1 restriction endonuclease [Helicobacter magdeburgensis]	9.79e-63					WP_013022862.1 restriction endonuclease [Helicobacter mustelae]
WP_000157473.1 DUF2393 domain-containing protein [Helicobacter pylori]	WP_000157473.1 DUF2393 domain-containing protein [Helicobacter pylori]	7.48e-130	WP_011578193.1 DUF2393 domain-containing protein [Helicobacter acinonychis]	3.72e-101	WP_053940734.1 DUF2393 domain-containing protein [Helicobacter ailurogastricus]	2.35e-23			WP_104751698.1 hypothetical protein [Helicobacter baculiformis]	6.97e-25			WP_006018071.1 DUF2393 domain-containing protein [Helicobacter bizzozeronii]	1.51e-23			WP_014659741.1 DUF2393 domain-containing protein [Helicobacter cetorum]	3.79e-94					WP_104750486.1 hypothetical protein [Helicobacter cynogastricus]	5.55e-22							CCM11470.1 hypothetical protein BN341_12740 [Helicobacter heilmannii ASB1.4]	1.61e-24
WP_000527489.1 hypothetical protein [Helicobacter pylori]	WP_000527489.1 hypothetical protein [Helicobacter pylori]	2.42e-97	WP_011577940.1 hypothetical protein [Helicobacter acinonychis]	2.65e-70	WP_053945130.1 hypothetical protein [Helicobacter ailurogastricus]	6.06e-22			WP_104752904.1 hypothetical protein [Helicobacter baculiformis]	1.31e-27			WP_013889986.1 hypothetical protein [Helicobacter bizzozeronii]	1.06e-21									WP_104749118.1 hypothetical protein [Helicobacter cynogastricus]	5.29e-27			WP_013469849.1 hypothetical protein [Helicobacter felis]	1.59e-29
WP_000819984.1 alginate lyase [Helicobacter pylori]	WP_000819984.1 alginate lyase [Helicobacter pylori]	0	WP_011577498.1 hypothetical protein [Helicobacter acinonychis]	0	WP_053945079.1 alginate lyase [Helicobacter ailurogastricus]	0			WP_104752775.1 hypothetical protein [Helicobacter baculiformis]	0			WP_013889617.1 hypothetical protein [Helicobacter bizzozeronii]	6.53e-124													WP_013469946.1 hypothetical protein [Helicobacter felis]	4.02e-117			CCM10851.1 FIG00710428: hypothetical protein [Helicobacter heilmannii ASB1.4]	3.01e-114
WP_001193886.1 hypothetical protein [Helicobacter pylori]	WP_001193886.1 hypothetical protein [Helicobacter pylori]	0	WP_011577434.1 type II restriction endonuclease [Helicobacter acinonychis]	0	WP_082355794.1 SAM-dependent methyltransferase [Helicobacter ailurogastricus]	3.2e-116							WP_006016615.1 hypothetical protein [Helicobacter bizzozeronii]	1.27e-126			WP_014659953.1 type II restriction endonuclease [Helicobacter cetorum]	0			WP_002955978.1 hypothetical protein [Helicobacter cinaedi]	6.17e-122									CCM10897.1 putative type II DNA modification enzyme(EC:2.1.1.-) [Helicobacter heilmannii ASB1.4]	3.27e-121			WP_066389700.1 restriction endonuclease [Helicobacter himalayensis]	7.02e-120					WP_051397663.1 restriction endonuclease [Helicobacter macacae]	2.08e-123
WP_001263623.1 MFS transporter [Helicobacter pylori]	WP_001263623.1 MFS transporter [Helicobacter pylori]	0			WP_053945031.1 MFS transporter [Helicobacter ailurogastricus]	4.93e-128			WP_104752231.1 MFS transporter [Helicobacter baculiformis]	2.08e-143			WP_013890830.1 MFS transporter [Helicobacter bizzozeronii]	3.88e-136									WP_104749832.1 MFS transporter [Helicobacter cynogastricus]	2.54e-144			WP_013468549.1 MFS transporter [Helicobacter felis]	6.82e-134			CCM10892.1 nitrite extrusion protein fragment 1 [Helicobacter heilmannii ASB1.4]	8.18e-138
WP_001290510.1 hypothetical protein [Helicobacter pylori]	WP_001290510.1 hypothetical protein [Helicobacter pylori]	0	WP_011577323.1 hypothetical protein [Helicobacter acinonychis]	4.93e-140	WP_053945427.1 SPOR domain-containing protein [Helicobacter ailurogastricus]	4.74e-32			WP_104751930.1 hypothetical protein [Helicobacter baculiformis]	1.22e-37			WP_013889694.1 hypothetical protein [Helicobacter bizzozeronii]	2.16e-29			WP_014659128.1 SPOR domain-containing protein [Helicobacter cetorum]	7.58e-93					WP_104750333.1 SPOR domain-containing protein [Helicobacter cynogastricus]	1.93e-31			WP_013469745.1 SPOR domain-containing protein [Helicobacter felis]	9.74e-29			CCM11326.1 hypothetical protein BN341_14370 [Helicobacter heilmannii ASB1.4]	1.7e-31
WP_001883661.1 NYN domain-containing protein [Helicobacter pylori]	WP_001883661.1 NYN domain-containing protein [Helicobacter pylori]	0	WP_011578101.1 NYN domain-containing protein [Helicobacter acinonychis]	1.74e-23	WP_053941244.1 NYN domain-containing protein [Helicobacter ailurogastricus]	1.52e-53			WP_104751686.1 hypothetical protein [Helicobacter baculiformis]	2.48e-45			WP_013889662.1 NYN domain-containing protein [Helicobacter bizzozeronii]	1.22e-37																	CCM73578.1 hypothetical protein BN341_12240 [Helicobacter heilmannii ASB1.4]	1.09e-26															WP_034557605.1 NYN domain-containing protein [Helicobacter muridarum]	1.03e-22
WP_041201301.1 alpha-1,2-fucosyltransferase [Helicobacter pylori]	WP_041201301.1 alpha-1,2-fucosyltransferase [Helicobacter pylori]	5.69e-112									WP_077388034.1 alpha-1,2-fucosyltransferase [Helicobacter bilis]	6.42e-23			WP_084330908.1 alpha-1,2-fucosyltransferase [Helicobacter canis]	3.13e-24					WP_002955758.1 alpha-1,2-fucosyltransferase [Helicobacter cinaedi]	2.6e-31							WP_081714856.1 alpha-1,2-fucosyltransferase [Helicobacter fennelliae]	1.68e-25			WP_011114912.1 alpha-1,2-fucosyltransferase, partial [Helicobacter hepaticus]	7.28e-58	WP_082807961.1 alpha-1,2-fucosyltransferase [Helicobacter himalayensis]	3.76e-50	WP_081946295.1 alpha-1,2-fucosyltransferase [Helicobacter jaachi]	1.4e-22	WP_084707974.1 alpha-1,2-fucosyltransferase [Helicobacter japonicus]	2.84e-53							WP_081955679.1 hypothetical protein [Helicobacter muridarum]	6.23e-35	WP_013023529.1 alpha-1,2-fucosyltransferase [Helicobacter mustelae]
WP_079990416.1 oxidoreductase [Helicobacter pylori]	WP_079990416.1 oxidoreductase [Helicobacter pylori]	0	WP_011578117.1 oxidoreductase [Helicobacter acinonychis]	1.08e-156	WP_082356001.1 short-chain dehydrogenase [Helicobacter ailurogastricus]	3.75e-69			WP_104752020.1 short-chain dehydrogenase [Helicobacter baculiformis]	1.71e-65			WP_013890945.1 short-chain dehydrogenase/reductase [Helicobacter bizzozeronii]	2.9e-70	WP_034578465.1 short-chain dehydrogenase/reductase [Helicobacter canis]	2.22e-54	WP_014659814.1 oxidoreductase [Helicobacter cetorum]	2.21e-148					WP_104750125.1 short-chain dehydrogenase [Helicobacter cynogastricus]	2.69e-67			WP_013469278.1 SDR family oxidoreductase [Helicobacter felis]	5.76e-67			CCM11413.1 Dehydrogenases with different specificities (related to short-chain alcohol dehydrogenases) [Helicobacter heilmannii ASB1.4]	6.03e-68	WP_011116399.1 MULTISPECIES: KR domain-containing protein [Helicobacter]	4.99e-23					WP_034361394.1 malonic semialdehyde reductase [Helicobacter japonicus]	3.11e-21
WP_000398072.1 L-lactate permease [Helicobacter pylori]	WP_000398072.1 L-lactate permease [Helicobacter pylori]	0	WP_011577277.1 L-lactate permease [Helicobacter acinonychis]	0	WP_053940876.1 L-lactate permease [Helicobacter ailurogastricus]	0	WP_104763098.1 L-lactate permease [Helicobacter aurati]	0	WP_104752813.1 L-lactate permease [Helicobacter baculiformis]	0	WP_077387961.1 L-lactate permease [Helicobacter bilis]	0	WP_013889766.1 L-lactate permease [Helicobacter bizzozeronii]	0	WP_023929319.1 hypothetical protein [Helicobacter canis]	0	WP_014659175.1 L-lactate permease [Helicobacter cetorum]	0	WP_104725206.1 L-lactate permease [Helicobacter cholecystus]	4.25e-45	WP_002957215.1 L-lactate permease [Helicobacter cinaedi]	0	WP_104749294.1 L-lactate permease [Helicobacter cynogastricus]	0	WP_104694230.1 L-lactate permease [Helicobacter equorum]	0	WP_013469247.1 L-lactate permease [Helicobacter felis]	0			CCM12128.1 L-lactate permease [Helicobacter heilmannii ASB1.4]	0	WP_011115491.1 MULTISPECIES: lactate permease [Helicobacter]	0	WP_066386799.1 L-lactate permease [Helicobacter himalayensis]	0	WP_034352249.1 L-lactate permease [Helicobacter jaachi]	0	WP_034362352.1 L-lactate permease [Helicobacter japonicus]	0	WP_023927311.1 L-lactate permease [Helicobacter macacae]	0	WP_034586984.1 L-lactate permease [Helicobacter magdeburgensis]	0	WP_104699225.1 L-lactate permease [Helicobacter marmotae]	0	WP_034557451.1 L-lactate permease [Helicobacter muridarum]	0	WP_013022415.1 L-lactate permease [Helicobacter mustelae]
WP_000659820.1 GDP-mannose 4,6-dehydratase [Helicobacter pylori]	WP_000659820.1 GDP-mannose 4,6-dehydratase [Helicobacter pylori]	0	WP_011577040.1 GDP-mannose 4,6-dehydratase [Helicobacter acinonychis]	0	WP_053945143.1 GDP-mannose 4,6-dehydratase [Helicobacter ailurogastricus]	0	WP_104762197.1 GDP-mannose 4,6-dehydratase [Helicobacter aurati]	1.74e-176	WP_104752277.1 GDP-mannose 4,6-dehydratase [Helicobacter baculiformis]	0	WP_077388103.1 GDP-mannose 4,6-dehydratase [Helicobacter bilis]	0	WP_013889900.1 GDP-mannose 4,6-dehydratase [Helicobacter bizzozeronii]	0	WP_023930713.1 GDP-mannose 4,6-dehydratase [Helicobacter canis]	2.75e-180	WP_014658575.1 GDP-mannose 4,6-dehydratase [Helicobacter cetorum]	0	WP_104724790.1 GDP-mannose 4,6-dehydratase [Helicobacter cholecystus]	3.16e-174	WP_002956956.1 GDP-mannose 4,6-dehydratase [Helicobacter cinaedi]	0	WP_104749189.1 GDP-mannose 4,6-dehydratase [Helicobacter cynogastricus]	0	WP_104693924.1 GDP-mannose 4,6-dehydratase [Helicobacter equorum]	0	WP_013469962.1 GDP-mannose 4,6-dehydratase [Helicobacter felis]	0	WP_023946695.1 GDP-mannose 4,6-dehydratase [Helicobacter fennelliae]	2.54e-179	CCM12135.1 GDP-mannose 4,6-dehydratase [Helicobacter heilmannii ASB1.4]	0	WP_011115015.1 GDP-mannose 4,6-dehydratase [Helicobacter hepaticus]	0	WP_066388923.1 GDP-mannose 4,6-dehydratase [Helicobacter himalayensis]	0	WP_034354497.1 GDP-mannose 4,6-dehydratase [Helicobacter jaachi]	0	WP_034363181.1 GDP-mannose 4,6-dehydratase [Helicobacter japonicus]	0			WP_034589543.1 GDP-mannose 4,6-dehydratase [Helicobacter magdeburgensis]	0	WP_104699831.1 GDP-mannose 4,6-dehydratase [Helicobacter marmotae]	0	WP_034558613.1 GDP-mannose 4,6-dehydratase [Helicobacter muridarum]	1.85e-179	WP_013023639.1 GDP-mannose 4,6-dehydratase [Helicobacter mustelae]
WP_000721178.1 ATP-binding protein [Helicobacter pylori]	WP_000721178.1 ATP-binding protein [Helicobacter pylori]	0	WP_011578480.1 ATP-binding protein [Helicobacter acinonychis]	0	WP_053945251.1 ATP-binding protein [Helicobacter ailurogastricus]	2e-169	WP_104762575.1 ATP-binding protein [Helicobacter aurati]	4.83e-159	WP_104751601.1 ATP-binding protein [Helicobacter baculiformis]	1.73e-172	WP_077388027.1 ATP-binding protein [Helicobacter bilis]	2.9e-160	WP_013889852.1 ATP-binding protein [Helicobacter bizzozeronii]	1.01e-176	WP_023930182.1 hypothetical protein [Helicobacter canis]	9.38e-162	WP_014658601.1 ATP-binding protein [Helicobacter cetorum]	0	WP_104723517.1 ATP-binding protein [Helicobacter cholecystus]	4.66e-165			WP_104749165.1 ATP-binding protein [Helicobacter cynogastricus]	3.35e-172	WP_104693850.1 ATP-binding protein [Helicobacter equorum]	3.94e-161	WP_013468600.1 ATP-binding protein [Helicobacter felis]	6.34e-174	WP_023946224.1 RNA methyltransferase [Helicobacter fennelliae]	5.54e-173	CCM12108.1 Possible RNA methyltransferase aq_898 [Helicobacter heilmannii ASB1.4]	2.39e-167	WP_011116038.1 ATP-binding protein [Helicobacter hepaticus]	1.98e-173	WP_066386505.1 ATP-binding protein [Helicobacter himalayensis]	6.26e-175	WP_081946280.1 ATP-binding protein [Helicobacter jaachi]	1.37e-170	WP_084707982.1 ATP-binding protein [Helicobacter japonicus]	2.36e-173	WP_023927575.1 hypothetical protein [Helicobacter macacae]	5.19e-162	WP_084584352.1 ATP-binding protein [Helicobacter magdeburgensis]	1.65e-173	WP_104700407.1 ATP-binding protein [Helicobacter marmotae]	1.98e-168	WP_034557963.1 ATP-binding protein [Helicobacter muridarum]	1.21e-153	WP_041913149.1 ATP-binding protein [Helicobacter mustelae]
WP_000750253.1 cytochrome c biogenesis protein CcsA [Helicobacter pylori]	WP_000750253.1 cytochrome c biogenesis protein CcsA [Helicobacter pylori]	0	WP_011577097.1 cytochrome c biogenesis protein CcsA [Helicobacter acinonychis]	0	WP_053945298.1 cytochrome c biogenesis protein CcsA [Helicobacter ailurogastricus]	2.34e-178	WP_104762926.1 cytochrome C peroxidase [Helicobacter aurati]	2.06e-92	WP_104752798.1 cytochrome C biogenesis protein CcsA [Helicobacter baculiformis]	4.24e-178	WP_077388598.1 cytochrome C biogenesis protein CcsA [Helicobacter bilis]	4.39e-171	WP_013890039.1 cytochrome c biogenesis protein CcsA [Helicobacter bizzozeronii]	0	WP_084330985.1 cytochrome C biogenesis protein CcsA [Helicobacter canis]	3.05e-162	WP_014659502.1 cytochrome c biogenesis protein CcsA [Helicobacter cetorum]	0	WP_104724666.1 cytochrome C biogenesis protein CcsA [Helicobacter cholecystus]	1.56e-178	WP_002955849.1 cytochrome-c peroxidase [Helicobacter cinaedi]	4.61e-37	WP_104749752.1 cytochrome C biogenesis protein CcsA [Helicobacter cynogastricus]	0	WP_104694207.1 cytochrome C biogenesis protein CcsA [Helicobacter equorum]	1.05e-149	WP_013468799.1 cytochrome c biogenesis protein CcsA [Helicobacter felis]	0	WP_023946341.1 cytochrome c551 peroxidase [Helicobacter fennelliae]	1.18e-169	CCM12092.1 Cytochrome c551 peroxidase [Helicobacter heilmannii ASB1.4]	0	WP_011116156.1 cytochrome c biogenesis protein CcsA [Helicobacter hepaticus]	9.76e-172	WP_066386553.1 cytochrome C biogenesis protein CcsA [Helicobacter himalayensis]	1.88e-142	WP_034355718.1 cytochrome c biogenesis protein CcsA [Helicobacter jaachi]	3.77e-140	WP_034362301.1 cytochrome c biogenesis protein CcsA [Helicobacter japonicus]	4.56e-137	WP_051397687.1 cytochrome c biogenesis protein CcsA [Helicobacter macacae]	8.84e-145	WP_034585214.1 cytochrome-c peroxidase [Helicobacter magdeburgensis]	2.14e-38	WP_104699710.1 cytochrome C biogenesis protein CcsA [Helicobacter marmotae]	2.77e-139	WP_081955649.1 cytochrome C peroxidase [Helicobacter muridarum]	3.26e-86	WP_013022481.1 cytochrome c biogenesis protein CcsA [Helicobacter mustelae]
WP_001002458.1 GDP-L-fucose synthase [Helicobacter pylori]	WP_001002458.1 GDP-L-fucose synthase [Helicobacter pylori]	0	WP_011577041.1 GDP-L-fucose synthase [Helicobacter acinonychis]	0	WP_053945482.1 GDP-L-fucose synthase [Helicobacter ailurogastricus]	5.08e-63	WP_104763633.1 GDP-L-fucose synthase [Helicobacter aurati]	8.84e-52	WP_104753016.1 GDP-L-fucose synthase [Helicobacter baculiformis]	2.94e-63	WP_077390202.1 GDP-L-fucose synthase [Helicobacter bilis]	6.62e-55	WP_013889642.1 GDP-L-fucose synthase [Helicobacter bizzozeronii]	1.81e-60	WP_023929263.1 GDP-L-fucose synthase [Helicobacter canis]	2.29e-59	WP_014658574.1 GDP-L-fucose synthase [Helicobacter cetorum]	0	WP_104724789.1 GDP-L-fucose synthase [Helicobacter cholecystus]	3.8e-60	WP_002957527.1 GDP-L-fucose synthase [Helicobacter cinaedi]	7.6e-59	WP_104750256.1 GDP-L-fucose synthase [Helicobacter cynogastricus]	1.23e-61	WP_104694404.1 GDP-L-fucose synthase [Helicobacter equorum]	1.02e-58	WP_013469724.1 GDP-L-fucose synthase [Helicobacter felis]	1.23e-60	WP_023949727.1 GDP-L-fucose synthase [Helicobacter fennelliae]	9.41e-58	CCM10755.1 GDP-L-fucose synthetase [Helicobacter heilmannii ASB1.4]	3.43e-58	WP_011115016.1 GDP-L-fucose synthase [Helicobacter hepaticus]	7.87e-54	WP_066388824.1 GDP-L-fucose synthase [Helicobacter himalayensis]	2.35e-58	WP_034353506.1 GDP-L-fucose synthase [Helicobacter jaachi]	1.71e-62	WP_034363183.1 GDP-L-fucose synthase [Helicobacter japonicus]	7.57e-54			WP_034586539.1 GDP-L-fucose synthase [Helicobacter magdeburgensis]	1.51e-61	WP_104699860.1 GDP-L-fucose synthase [Helicobacter marmotae]	5.29e-62	WP_034558185.1 GDP-L-fucose synthase [Helicobacter muridarum]	2.14e-52	WP_013022451.1 GDP-L-fucose synthase [Helicobacter mustelae]
WP_001288486.1 L-lactate permease [Helicobacter pylori]	WP_001288486.1 L-lactate permease [Helicobacter pylori]	0	WP_011577277.1 L-lactate permease [Helicobacter acinonychis]	0	WP_053940876.1 L-lactate permease [Helicobacter ailurogastricus]	0	WP_104763098.1 L-lactate permease [Helicobacter aurati]	0	WP_104752813.1 L-lactate permease [Helicobacter baculiformis]	0	WP_077387961.1 L-lactate permease [Helicobacter bilis]	0	WP_013889766.1 L-lactate permease [Helicobacter bizzozeronii]	0	WP_023929319.1 hypothetical protein [Helicobacter canis]	0	WP_014659174.1 L-lactate permease [Helicobacter cetorum]	0	WP_104725206.1 L-lactate permease [Helicobacter cholecystus]	1.22e-43	WP_002957215.1 L-lactate permease [Helicobacter cinaedi]	0	WP_104749294.1 L-lactate permease [Helicobacter cynogastricus]	0	WP_104694230.1 L-lactate permease [Helicobacter equorum]	0	WP_013469247.1 L-lactate permease [Helicobacter felis]	0			CCM12128.1 L-lactate permease [Helicobacter heilmannii ASB1.4]	0	WP_011115491.1 MULTISPECIES: lactate permease [Helicobacter]	0	WP_066386799.1 L-lactate permease [Helicobacter himalayensis]	0	WP_034352249.1 L-lactate permease [Helicobacter jaachi]	0	WP_034362352.1 L-lactate permease [Helicobacter japonicus]	0	WP_023927311.1 L-lactate permease [Helicobacter macacae]	0	WP_034586984.1 L-lactate permease [Helicobacter magdeburgensis]	0	WP_104699225.1 L-lactate permease [Helicobacter marmotae]	0	WP_034557451.1 L-lactate permease [Helicobacter muridarum]	0	WP_013022415.1 L-lactate permease [Helicobacter mustelae]
WP_000492595.1 phosphoethanolamine transferase [Helicobacter pylori]	WP_000492595.1 phosphoethanolamine transferase [Helicobacter pylori]	0	WP_050711587.1 metal-dependent hydrolase [Helicobacter acinonychis]	1.36e-66	WP_082355836.1 sulfatase [Helicobacter ailurogastricus]	1.6e-105	WP_104763738.1 hypothetical protein [Helicobacter aurati]	1.81e-27	WP_104752273.1 sulfatase [Helicobacter baculiformis]	3.2e-106			WP_013891210.1 DUF1705 domain-containing protein [Helicobacter bizzozeronii]	1.64e-112	WP_051400912.1 hypothetical protein [Helicobacter canis]	1.29e-55			WP_104723556.1 hypothetical protein [Helicobacter cholecystus]	2.01e-47	WP_002955577.1 sulfatase [Helicobacter cinaedi]	1.86e-40	WP_104750397.1 sulfatase [Helicobacter cynogastricus]	6.55e-105			WP_013470048.1 sulfatase [Helicobacter felis]	7.47e-100			CCM73435.1 conserved hypothetical protein fragment 2 [Helicobacter heilmannii ASB1.4]	1.22e-107	WP_011115616.1 sulfatase [Helicobacter hepaticus]	2.35e-31	WP_066386872.1 hypothetical protein [Helicobacter himalayensis]	1.07e-52			WP_052061143.1 hypothetical protein [Helicobacter japonicus]	2.33e-52			WP_034588924.1 sulfatase [Helicobacter magdeburgensis]	2.09e-41
WP_000715375.1 DNA adenine methylase [Helicobacter pylori]	WP_000715375.1 DNA adenine methylase [Helicobacter pylori]	0			WP_082355923.1 adenine methyltransferase [Helicobacter ailurogastricus]	4.24e-41					WP_077388640.1 DNA adenine methylase [Helicobacter bilis]	1.23e-51	WP_081463391.1 adenine methyltransferase [Helicobacter bizzozeronii]	2.08e-41			WP_014658935.1 DNA methyltransferase [Helicobacter cetorum]	5.95e-58			WP_002955898.1 DNA adenine methylase [Helicobacter cinaedi]	1.13e-48	WP_104749789.1 adenine methyltransferase [Helicobacter cynogastricus]	1.63e-44					WP_051404625.1 hypothetical protein [Helicobacter fennelliae]	6.34e-45	CCM11890.1 Adenine-specific methyltransferase [Helicobacter heilmannii ASB1.4]	6.22e-41			WP_066387066.1 DNA adenine methylase [Helicobacter himalayensis]	8.16e-123	WP_034354359.1 DNA adenine methylase [Helicobacter jaachi]	8.81e-47	WP_052061017.1 DNA adenine methylase [Helicobacter japonicus]	1.96e-118	WP_023927067.1 hypothetical protein [Helicobacter macacae]	6.57e-52			WP_104699616.1 DNA adenine methylase [Helicobacter marmotae]	2.34e-119	WP_034557815.1 DNA adenine methylase [Helicobacter muridarum]	6.32e-43
WP_000174130.1 hypothetical protein [Helicobacter pylori]	WP_000174130.1 hypothetical protein [Helicobacter pylori]	9.41e-53	WP_011578244.1 hypothetical protein [Helicobacter acinonychis]	9.43e-50					WP_104752384.1 hypothetical protein [Helicobacter baculiformis]	2.57e-26			WP_041602859.1 ferrous iron transport protein A [Helicobacter bizzozeronii]	8.48e-25			WP_014658824.1 hypothetical protein [Helicobacter cetorum]	1.42e-40					WP_104749135.1 hypothetical protein [Helicobacter cynogastricus]	5.38e-23			WP_013468565.1 ferrous iron transport protein A [Helicobacter felis]	6.93e-22
WP_000362772.1 hypothetical protein [Helicobacter pylori]	WP_000362772.1 hypothetical protein [Helicobacter pylori]	9.64e-134	WP_011577433.1 hypothetical protein [Helicobacter acinonychis]	1.43e-127	WP_082355795.1 restriction endonuclease [Helicobacter ailurogastricus]	6.02e-50							WP_006016616.1 hypothetical protein [Helicobacter bizzozeronii]	5.66e-51			WP_014659954.1 hypothetical protein [Helicobacter cetorum]	8.09e-121			WP_002955977.1 hypothetical protein [Helicobacter cinaedi]	1.19e-49									CCM10896.1 putative [Helicobacter heilmannii ASB1.4]	3.1e-40			WP_066387732.1 restriction endonuclease [Helicobacter himalayensis]	2.55e-52
WP_000645556.1 hypothetical protein [Helicobacter pylori]	WP_000645556.1 hypothetical protein [Helicobacter pylori]	0							WP_104752259.1 hypothetical protein [Helicobacter baculiformis]	4.9e-85			WP_013891089.1 hypothetical protein [Helicobacter bizzozeronii]	2.46e-25	WP_023930435.1 hypothetical protein [Helicobacter canis]	4.61e-22	WP_014660112.1 hypothetical protein [Helicobacter cetorum]	4.63e-60			WP_002955712.1 hypothetical protein [Helicobacter cinaedi]	3.15e-22															WP_052057945.1 hypothetical protein [Helicobacter jaachi]	4.52e-32					WP_034587591.1 hypothetical protein, partial [Helicobacter magdeburgensis]	4.67e-21
WP_000909404.1 nicotinamide riboside transporter PnuC [Helicobacter pylori]	WP_000909404.1 nicotinamide riboside transporter PnuC [Helicobacter pylori]	5.3e-160	WP_011577172.1 nicotinamide riboside transporter PnuC [Helicobacter acinonychis]	5.7e-142													WP_014658661.1 nicotinamide riboside transporter PnuC [Helicobacter cetorum]	2.19e-122	WP_104724208.1 hypothetical protein [Helicobacter cholecystus]	1.63e-43																													WP_081441299.1 hypothetical protein [Helicobacter mustelae]
WP_001149225.1 thiamine diphosphokinase [Helicobacter pylori]	WP_001149225.1 thiamine diphosphokinase [Helicobacter pylori]	1.35e-149	WP_041600163.1 thiamine diphosphokinase [Helicobacter acinonychis]	1.17e-133													WP_014658660.1 thiamine diphosphokinase [Helicobacter cetorum]	4.48e-125	WP_104723980.1 thiamine diphosphokinase [Helicobacter cholecystus]	5.71e-61																													WP_013023571.1 thiamine diphosphokinase [Helicobacter mustelae]
WP_041201365.1 Fic family protein [Helicobacter pylori]	WP_041201365.1 Fic family protein [Helicobacter pylori]	1.26e-153							WP_104751849.1 cell filamentation protein Fic [Helicobacter baculiformis]	6.09e-69							WP_014659982.1 Fic family protein [Helicobacter cetorum]	1.84e-65			WP_015453712.1 Fic family protein [Helicobacter cinaedi]	6.82e-50							WP_023946000.1 Fic family protein [Helicobacter fennelliae]	2.41e-48									WP_034363807.1 Fic family protein [Helicobacter japonicus]	1.15e-48
WP_079990389.1 outer membrane protein [Helicobacter pylori]	WP_079990389.1 outer membrane protein [Helicobacter pylori]	1.73e-129	WP_011577500.1 outer membrane protein [Helicobacter acinonychis]	6e-61	WP_053941205.1 outer membrane protein [Helicobacter ailurogastricus]	2.72e-24							WP_013890043.1 outer membrane beta-barrel protein [Helicobacter bizzozeronii]	4.01e-24			WP_014658591.1 outer membrane protein [Helicobacter cetorum]	2.7e-79													CCM11718.1 putative Outer membrane protein [Helicobacter heilmannii ASB1.4]	1.7e-24
WP_000623797.1 class I SAM-dependent methyltransferase [Helicobacter pylori]	WP_000623797.1 class I SAM-dependent methyltransferase [Helicobacter pylori]	0	WP_011577529.1 class I SAM-dependent methyltransferase [Helicobacter acinonychis]	0	WP_053941922.1 SAM-dependent methyltransferase [Helicobacter ailurogastricus]	0			WP_104752878.1 SAM-dependent methyltransferase [Helicobacter baculiformis]	0			WP_006017955.1 SAM-dependent methyltransferase [Helicobacter bizzozeronii]	0			WP_014659923.1 class I SAM-dependent methyltransferase [Helicobacter cetorum]	0	WP_104724865.1 SAM-dependent methyltransferase [Helicobacter cholecystus]	0			WP_104749041.1 SAM-dependent methyltransferase [Helicobacter cynogastricus]	0			WP_013469170.1 SAM-dependent methyltransferase [Helicobacter felis]	0			CCM11751.1 Cyclopropane-fatty-acyl-phospholipid synthase [Helicobacter heilmannii ASB1.4]	0																	WP_013022386.1 class I SAM-dependent methyltransferase [Helicobacter mustelae]
WP_000614896.1 site-specific DNA-methyltransferase [Helicobacter pylori]	WP_000614896.1 site-specific DNA-methyltransferase [Helicobacter pylori]	6.24e-177	WP_011578319.1 site-specific DNA-methyltransferase [Helicobacter acinonychis]	4.78e-30	WP_053941410.1 DNA methylase N-4 [Helicobacter ailurogastricus]	7.75e-36	WP_104762788.1 site-specific DNA-methyltransferase [Helicobacter aurati]	2.72e-28	WP_104751722.1 DNA methyltransferase [Helicobacter baculiformis]	2.31e-33			WP_013891204.1 site-specific DNA-methyltransferase [Helicobacter bizzozeronii]	1.03e-32	WP_023930518.1 site-specific DNA-methyltransferase [Helicobacter canis]	3.24e-99	WP_014660156.1 site-specific DNA-methyltransferase [Helicobacter cetorum]	3.66e-152					WP_104749393.1 site-specific DNA-methyltransferase [Helicobacter cynogastricus]	5.97e-38	WP_104693996.1 site-specific DNA-methyltransferase [Helicobacter equorum]	3.73e-28	WP_013469623.1 site-specific DNA-methyltransferase [Helicobacter felis]	9.19e-38	WP_023946918.1 site-specific DNA-methyltransferase [Helicobacter fennelliae]	3.95e-29	CCM12171.1 DNA modification methyltransferase [Helicobacter heilmannii ASB1.4]	1.87e-35			WP_066389591.1 site-specific DNA-methyltransferase [Helicobacter himalayensis]	3.97e-31			WP_034362360.1 site-specific DNA-methyltransferase [Helicobacter japonicus]	1.63e-31			WP_034587230.1 site-specific DNA-methyltransferase [Helicobacter magdeburgensis]	1.65e-30	WP_104700542.1 site-specific DNA-methyltransferase [Helicobacter marmotae]	1.01e-28
WP_000558921.1 type I restriction endonuclease subunit R [Helicobacter pylori]	WP_000558921.1 type I restriction endonuclease subunit R [Helicobacter pylori]	0			WP_053945693.1 type I restriction endonuclease subunit R, partial [Helicobacter ailurogastricus]	0	WP_104762399.1 DEAD/DEAH box helicase [Helicobacter aurati]	0	WP_104751892.1 hypothetical protein [Helicobacter baculiformis]	1.76e-24			WP_013882022.1 type I restriction endonuclease subunit R [Helicobacter bizzozeronii]	1.94e-90			WP_041594898.1 restriction endonuclease subunit R [Helicobacter cetorum]	3.6e-43	WP_104724595.1 type I restriction endonuclease subunit R [Helicobacter cholecystus]	1.77e-57	WP_002955983.1 type I restriction endonuclease subunit R [Helicobacter cinaedi]	5.66e-29					WP_013470034.1 type I restriction endonuclease subunit R [Helicobacter felis]	0	WP_081714878.1 hypothetical protein [Helicobacter fennelliae]	1.55e-51											WP_023927008.1 hypothetical protein [Helicobacter macacae]	8.63e-52	WP_034587169.1 type I restriction endonuclease subunit R, partial [Helicobacter magdeburgensis]	4.92e-30			WP_052089450.1 type I restriction endonuclease subunit R [Helicobacter muridarum]	2.49e-124	WP_013023148.1 type I restriction endonuclease subunit R [Helicobacter mustelae]
WP_000587407.1 ParA family protein [Helicobacter pylori]	WP_000587407.1 ParA family protein [Helicobacter pylori]	6.27e-164	WP_011578492.1 ParA family protein [Helicobacter acinonychis]	2.25e-161							WP_077388020.1 chromosome partitioning protein ParA [Helicobacter bilis]	4.57e-44	WP_013882034.1 chromosome partitioning protein ParA [Helicobacter bizzozeronii]	1.22e-109	WP_023930422.1 ParA family protein [Helicobacter canis]	4.57e-64	WP_014660117.1 chromosome partitioning protein ParA [Helicobacter cetorum]	2.42e-126			WP_002955704.1 chromosome partitioning protein ParA [Helicobacter cinaedi]	5.6e-65							WP_023945956.1 chromosome partitioning protein ParA [Helicobacter fennelliae]	2.66e-39							WP_034354071.1 ParA family protein [Helicobacter jaachi]	6.56e-67			WP_023928453.1 ParA family protein [Helicobacter macacae]	6.65e-63	WP_034587581.1 chromosome partitioning protein ParA [Helicobacter magdeburgensis]	3.89e-64
WP_000734985.1 competence protein [Helicobacter pylori]	WP_000734985.1 competence protein [Helicobacter pylori]	0	WP_011577038.1 membrane protein [Helicobacter acinonychis]	1.32e-109	WP_053945219.1 hypothetical protein [Helicobacter ailurogastricus]	1.51e-109			WP_104752249.1 competence protein [Helicobacter baculiformis]	5.87e-150			WP_013890658.1 membrane protein [Helicobacter bizzozeronii]	8.3e-108	WP_023930455.1 hypothetical protein [Helicobacter canis]	5.06e-93	WP_014659996.1 VirB10 type IV secretion protein [Helicobacter cetorum]	3.65e-125			WP_015453832.1 hypothetical protein [Helicobacter cinaedi]	1.57e-88	WP_104750039.1 hypothetical protein [Helicobacter cynogastricus]	1.5e-99			WP_013469376.1 membrane protein [Helicobacter felis]	3.68e-99			CCM73706.1 inner membrane protein forms channel for type IV secretion of T-DNA complex (VirB10) [Helicobacter heilmannii ASB1.4]	1.03e-59					WP_081946253.1 hypothetical protein [Helicobacter jaachi]	3.96e-86
WP_001045858.1 membrane protein [Helicobacter pylori]	WP_001045858.1 membrane protein [Helicobacter pylori]	0	WP_011577038.1 membrane protein [Helicobacter acinonychis]	0	WP_053945219.1 hypothetical protein [Helicobacter ailurogastricus]	9.65e-131			WP_104752557.1 hypothetical protein [Helicobacter baculiformis]	1.19e-135			WP_013890658.1 membrane protein [Helicobacter bizzozeronii]	4.98e-137	WP_023930455.1 hypothetical protein [Helicobacter canis]	1.26e-92	WP_014658576.1 membrane protein [Helicobacter cetorum]	0			WP_015453832.1 hypothetical protein [Helicobacter cinaedi]	5.47e-89	WP_104750039.1 hypothetical protein [Helicobacter cynogastricus]	1.27e-122			WP_013469376.1 membrane protein [Helicobacter felis]	7.14e-127			CCM73706.1 inner membrane protein forms channel for type IV secretion of T-DNA complex (VirB10) [Helicobacter heilmannii ASB1.4]	3.85e-68					WP_081946253.1 hypothetical protein [Helicobacter jaachi]	6.58e-89
WP_000238762.1 urease accessory protein UreG [Helicobacter pylori]	WP_000238762.1 urease accessory protein UreG [Helicobacter pylori]	1.48e-148	WP_011578340.1 urease accessory protein UreG [Helicobacter acinonychis]	1.5e-147	WP_053945227.1 urease accessory protein UreG [Helicobacter ailurogastricus]	1.69e-132	WP_104762477.1 urease accessory protein UreG [Helicobacter aurati]	1.14e-120	WP_104752660.1 urease accessory protein UreG [Helicobacter baculiformis]	5.06e-132	WP_005219126.1 urease accessory protein UreG [Helicobacter bilis]	8.15e-126	WP_006017439.1 urease accessory protein UreG [Helicobacter bizzozeronii]	7.59e-132			WP_014659246.1 urease accessory protein UreG [Helicobacter cetorum]	5.84e-142					WP_104749423.1 urease accessory protein UreG [Helicobacter cynogastricus]	3.58e-133			WP_013469650.1 urease accessory protein UreG [Helicobacter felis]	9.24e-132			CCM10695.1 Urease accessory protein UreG [Helicobacter heilmannii ASB1.4]	7.01e-132	WP_011115254.1 MULTISPECIES: urease accessory protein UreG [Helicobacter]	8.34e-126			WP_034353290.1 urease accessory protein UreG [Helicobacter jaachi]	1.44e-117							WP_104699550.1 urease accessory protein UreG [Helicobacter marmotae]	2.13e-118	WP_034558455.1 urease accessory protein UreG [Helicobacter muridarum]	2.72e-123	WP_013022664.1 urease accessory protein UreG [Helicobacter mustelae]
WP_000724308.1 urease subunit beta [Helicobacter pylori]	WP_000724308.1 urease subunit beta [Helicobacter pylori]	0	WP_011578336.1 urease subunit alpha [Helicobacter acinonychis]	0	WP_053945230.1 urease subunit alpha [Helicobacter ailurogastricus]	0	WP_104762481.1 urease subunit alpha [Helicobacter aurati]	0	WP_104752657.1 urease subunit alpha [Helicobacter baculiformis]	0	WP_077388855.1 urease subunit alpha [Helicobacter bilis]	0	WP_013890470.1 urease subunit alpha [Helicobacter bizzozeronii]	0			WP_014659242.1 urease subunit alpha [Helicobacter cetorum]	0					WP_104749419.1 urease subunit alpha [Helicobacter cynogastricus]	0			WP_013469646.1 urease subunit beta [Helicobacter felis]	0			CCM10699.1 Urease alpha subunit [Helicobacter heilmannii ASB1.4]	0	WP_011115250.1 urease subunit beta [Helicobacter hepaticus]	0			WP_034353279.1 urease subunit alpha [Helicobacter jaachi]	0							WP_104699546.1 urease subunit alpha [Helicobacter marmotae]	0	WP_034558460.1 urease subunit alpha [Helicobacter muridarum]	0	WP_013022660.1 urease subunit alpha [Helicobacter mustelae]
WP_000804209.1 hypothetical protein [Helicobacter pylori]	WP_000804209.1 hypothetical protein [Helicobacter pylori]	0	WP_011578077.1 HrgA like protein [Helicobacter acinonychis]	0					WP_104752740.1 hypothetical protein [Helicobacter baculiformis]	1.19e-94	WP_077388111.1 HrgA protein [Helicobacter bilis]	2.67e-42	WP_013891167.1 HrgA protein [Helicobacter bizzozeronii]	2.12e-62	WP_023929669.1 hypothetical protein [Helicobacter canis]	9.27e-39	WP_014658901.1 HrgA like protein [Helicobacter cetorum]	9.07e-163	WP_104723430.1 HrgA protein [Helicobacter cholecystus]	6.76e-49	WP_002955925.1 hypothetical protein [Helicobacter cinaedi]	5.13e-37	WP_104750208.1 hypothetical protein [Helicobacter cynogastricus]	6.17e-107			WP_013469203.1 hypothetical protein [Helicobacter felis]	1.98e-72	WP_023949546.1 hypothetical protein [Helicobacter fennelliae]	4.41e-54	CCM10969.1 hypothetical protein BN341_17960 [Helicobacter heilmannii ASB1.4]	4.36e-98							WP_034362361.1 HrgA protein [Helicobacter japonicus]	3.54e-44			WP_034584577.1 HrgA protein, partial [Helicobacter magdeburgensis]	3.9e-35					WP_013023531.1 hypothetical protein [Helicobacter mustelae]
WP_000199661.1 glycosyltransferase family 8 protein [Helicobacter pylori]	WP_000199661.1 glycosyltransferase family 8 protein [Helicobacter pylori]	0	WP_011577382.1 glycosyltransferase family 8 protein [Helicobacter acinonychis]	0	WP_053945418.1 glycosyltransferase family 8 protein [Helicobacter ailurogastricus]	1.93e-65	WP_104763363.1 hypothetical protein [Helicobacter aurati]	9.3e-22	WP_104751810.1 glycosyltransferase family 8 protein [Helicobacter baculiformis]	1.25e-57							WP_014660052.1 glycosyltransferase family 8 protein [Helicobacter cetorum]	9.79e-172																													WP_034559813.1 glycosyltransferase family 8 protein, partial [Helicobacter muridarum]	4.49e-22
WP_000230057.1 glycosyltransferase family 8 protein [Helicobacter pylori]	WP_000230057.1 glycosyltransferase family 8 protein [Helicobacter pylori]	0	WP_011578347.1 glycosyltransferase family 8 protein [Helicobacter acinonychis]	0	WP_082355818.1 glycosyltransferase family 8 protein [Helicobacter ailurogastricus]	3e-51											WP_014659152.1 glycosyltransferase family 8 protein [Helicobacter cetorum]	9.69e-78					WP_104750535.1 hypothetical protein [Helicobacter cynogastricus]	6.25e-60
WP_000348232.1 lipopolysaccharide heptosyltransferase family protein [Helicobacter pylori]	WP_000348232.1 lipopolysaccharide heptosyltransferase family protein [Helicobacter pylori]	0	WP_011577077.1 lipopolysaccharide heptosyltransferase family protein [Helicobacter acinonychis]	0									WP_013889930.1 lipopolysaccharide heptosyltransferase family protein [Helicobacter bizzozeronii]	9.13e-54			WP_014658665.1 lipopolysaccharide heptosyltransferase family protein [Helicobacter cetorum]	0					WP_104749621.1 ADP-heptose--LPS heptosyltransferase [Helicobacter cynogastricus]	5.62e-54			WP_013468832.1 lipopolysaccharide heptosyltransferase family protein [Helicobacter felis]	2.27e-53			CCM73561.1 ADP-heptose--lipooligosaccharide heptosyltransferase II [Helicobacter heilmannii ASB1.4]	9.62e-38
WP_000473903.1 hypothetical protein [Helicobacter pylori]	WP_000473903.1 hypothetical protein [Helicobacter pylori]	1.86e-93	WP_011578364.1 hypothetical protein [Helicobacter acinonychis]	1.48e-78	WP_053940938.1 hypothetical protein [Helicobacter ailurogastricus]	4.41e-38							WP_013890583.1 hypothetical protein [Helicobacter bizzozeronii]	2.45e-35			WP_014659035.1 hypothetical protein [Helicobacter cetorum]	1.57e-82													CCM73371.1 hypothetical protein BN341_3950 [Helicobacter heilmannii ASB1.4]	7.88e-38
WP_000602757.1 hypothetical protein [Helicobacter pylori]	WP_000602757.1 hypothetical protein [Helicobacter pylori]	2.77e-57							WP_104752254.1 virB3 type IV secretion protein [Helicobacter baculiformis]	3.07e-27					WP_023930468.1 hypothetical protein [Helicobacter canis]	8.85e-23	WP_041594955.1 hypothetical protein [Helicobacter cetorum]	2.36e-39			WP_002955738.1 hypothetical protein [Helicobacter cinaedi]	2.6e-22															WP_034353999.1 hypothetical protein [Helicobacter jaachi]	3.1e-21
WP_000946752.1 hypothetical protein [Helicobacter pylori]	WP_000946752.1 hypothetical protein [Helicobacter pylori]	9.86e-155	WP_011577704.1 hypothetical protein [Helicobacter acinonychis]	1.81e-125					WP_104752339.1 hypothetical protein [Helicobacter baculiformis]	3.4e-24							WP_014659769.1 hypothetical protein [Helicobacter cetorum]	1.53e-68					WP_104750271.1 hypothetical protein [Helicobacter cynogastricus]	8.6e-26			WP_013469710.1 hypothetical protein [Helicobacter felis]	3.99e-26
WP_001147004.1 hypothetical protein [Helicobacter pylori]	WP_001147004.1 hypothetical protein [Helicobacter pylori]	2.14e-125	WP_011577414.1 hypothetical protein [Helicobacter acinonychis]	2.62e-93					WP_104752828.1 sensor histidine kinase [Helicobacter baculiformis]	1.09e-25			WP_013890483.1 sensor histidine kinase [Helicobacter bizzozeronii]	4.66e-25			WP_014660095.1 hypothetical protein [Helicobacter cetorum]	1.42e-74									WP_013468811.1 sensor histidine kinase [Helicobacter felis]	2.73e-24
WP_001148292.1 DUF417 domain-containing protein [Helicobacter pylori]	WP_001148292.1 DUF417 domain-containing protein [Helicobacter pylori]	9.76e-162	WP_011577688.1 DUF417 domain-containing protein [Helicobacter acinonychis]	6.4e-139			WP_104762846.1 hypothetical protein [Helicobacter aurati]	7.96e-51					WP_006018015.1 DUF417 domain-containing protein [Helicobacter bizzozeronii]	2.37e-46			WP_014658846.1 DUF417 domain-containing protein [Helicobacter cetorum]	6.64e-141																													WP_034556741.1 DUF417 domain-containing protein [Helicobacter muridarum]	2.34e-57	WP_013023640.1 DUF417 domain-containing protein [Helicobacter mustelae]
WP_073506114.1 NYN domain-containing protein [Helicobacter pylori]	WP_073506114.1 NYN domain-containing protein [Helicobacter pylori]	5.26e-145	WP_011578101.1 NYN domain-containing protein [Helicobacter acinonychis]	1.32e-127			WP_104762460.1 hypothetical protein [Helicobacter aurati]	6.03e-25													WP_015453722.1 NYN domain-containing protein [Helicobacter cinaedi]	1.86e-26																									WP_034557605.1 NYN domain-containing protein [Helicobacter muridarum]	4.16e-25
WP_001162744.1 hypothetical protein [Helicobacter pylori]	WP_001162744.1 hypothetical protein [Helicobacter pylori]	0							WP_104751863.1 hypothetical protein [Helicobacter baculiformis]	1.67e-30			WP_013891095.1 hypothetical protein, partial [Helicobacter bizzozeronii]	6.47e-27	WP_023930419.1 hypothetical protein [Helicobacter canis]	1.93e-28	WP_014660123.1 hypothetical protein [Helicobacter cetorum]	1.29e-84			WP_015453824.1 hypothetical protein [Helicobacter cinaedi]	2.18e-29															WP_034354073.1 hypothetical protein [Helicobacter jaachi]	5.03e-31
WP_000577922.1 YggT family protein [Helicobacter pylori]	WP_000577922.1 YggT family protein [Helicobacter pylori]	2.66e-65	WP_011577943.1 YggT family protein [Helicobacter acinonychis]	2.63e-62	WP_053945132.1 YggT family protein [Helicobacter ailurogastricus]	5.22e-26			WP_104752906.1 hypothetical protein [Helicobacter baculiformis]	5.2e-32			WP_013889983.1 YggT family protein [Helicobacter bizzozeronii]	3.17e-29	WP_023930533.1 YggT family protein [Helicobacter canis]	3.7e-21	WP_014659835.1 YggT family protein [Helicobacter cetorum]	1.4e-60			WP_002957088.1 YggT family protein [Helicobacter cinaedi]	1.55e-32	WP_104749121.1 hypothetical protein [Helicobacter cynogastricus]	2.62e-27	WP_104693843.1 hypothetical protein [Helicobacter equorum]	5.84e-31	WP_013469846.1 YggT family protein [Helicobacter felis]	1.6e-30			CCM11172.1 Integral membrane protein YggT, involved in response to extracytoplasmic stress (osmotic shock) [Helicobacter heilmannii ASB1.4]	1.28e-23	WP_011115423.1 MULTISPECIES: YggT family protein [Helicobacter]	3.47e-29			WP_034352533.1 YggT family protein [Helicobacter jaachi]	1.33e-27	WP_034361687.1 YggT family protein [Helicobacter japonicus]	1.18e-26	WP_023928243.1 YggT family protein [Helicobacter macacae]	8.59e-21	WP_034585802.1 YggT family protein [Helicobacter magdeburgensis]	2.28e-33	WP_104700275.1 hypothetical protein [Helicobacter marmotae]	5.47e-29
WP_000028313.1 molybdopterin guanine dinucleotide-containing S/N-oxide reductase [Helicobacter pylori]	WP_000028313.1 molybdopterin guanine dinucleotide-containing S/N-oxide reductase [Helicobacter pylori]	0							WP_104751868.1 trimethylamine-N-oxide reductase TorA [Helicobacter baculiformis]	0			WP_013890501.1 molybdopterin guanine dinucleotide-containing S/N-oxide reductase [Helicobacter bizzozeronii]	0			WP_014659058.1 molybdopterin guanine dinucleotide-containing S/N-oxide reductase [Helicobacter cetorum]	0	WP_104724612.1 trimethylamine-N-oxide reductase TorA [Helicobacter cholecystus]	0	WP_002955822.1 molybdopterin guanine dinucleotide-containing S/N-oxide reductase [Helicobacter cinaedi]	0	WP_104749516.1 trimethylamine-N-oxide reductase TorA [Helicobacter cynogastricus]	0									WP_011115790.1 molybdopterin guanine dinucleotide-containing S/N-oxide reductase [Helicobacter hepaticus]	0	WP_066386864.1 molybdopterin guanine dinucleotide-containing S/N-oxide reductase [Helicobacter himalayensis]	0			WP_034361335.1 molybdopterin guanine dinucleotide-containing S/N-oxide reductase [Helicobacter japonicus]	0			WP_034586056.1 molybdopterin guanine dinucleotide-containing S/N-oxide reductase, partial [Helicobacter magdeburgensis]	0					WP_013023425.1 biotin sulfoxide reductase [Helicobacter mustelae]
WP_000439376.1 adenine methyltransferase [Helicobacter pylori]	WP_000439376.1 adenine methyltransferase [Helicobacter pylori]	0	WP_011577263.1 restriction endonuclease subunit M [Helicobacter acinonychis]	4.43e-24	WP_082355998.1 adenine-specific methyltransferase [Helicobacter ailurogastricus]	4.47e-70							WP_013882053.1 adenine-specific methyltransferase [Helicobacter bizzozeronii]	5.12e-75	WP_023930118.1 hypothetical protein [Helicobacter canis]	6.04e-76	WP_014658934.1 DNA methyltransferase [Helicobacter cetorum]	8.38e-64					WP_104749790.1 adenine-specific methyltransferase [Helicobacter cynogastricus]	2.16e-74					WP_023947556.1 methylase [Helicobacter fennelliae]	4.17e-95					WP_066387065.1 DNA methyltransferase [Helicobacter himalayensis]	5.97e-95	WP_034354361.1 hypothetical protein [Helicobacter jaachi]	6.88e-21	WP_034361926.1 DNA methyltransferase [Helicobacter japonicus]	1.43e-101					WP_104699662.1 DNA methyltransferase [Helicobacter marmotae]	7.25e-83	WP_034557816.1 DNA methyltransferase [Helicobacter muridarum]	5.62e-95
WP_001115875.1 tautomerase [Helicobacter pylori]	WP_001115875.1 tautomerase [Helicobacter pylori]	8.74e-46	WP_011578166.1 tautomerase [Helicobacter acinonychis]	2.33e-28	WP_053941616.1 tautomerase [Helicobacter ailurogastricus]	1.24e-23			WP_104752141.1 tautomerase [Helicobacter baculiformis]	3.11e-26			WP_006018038.1 tautomerase [Helicobacter bizzozeronii]	9.68e-23			WP_014659668.1 tautomerase [Helicobacter cetorum]	1.13e-39					WP_104749574.1 tautomerase [Helicobacter cynogastricus]	1.29e-25			WP_013468881.1 tautomerase [Helicobacter felis]	7e-26	WP_023947413.1 4-oxalocrotonate tautomerase [Helicobacter fennelliae]	2.83e-27	CCM10935.1 4-oxalocrotonate tautomerase [Helicobacter heilmannii ASB1.4]	1.28e-23									WP_023928787.1 hypothetical protein [Helicobacter macacae]	4.83e-26					WP_034558064.1 tautomerase [Helicobacter muridarum]	2.47e-29	WP_013023401.1 tautomerase [Helicobacter mustelae]
WP_000244487.1 peptidase [Helicobacter pylori]	WP_000244487.1 peptidase [Helicobacter pylori]	3.88e-174	WP_011577308.1 peptidase [Helicobacter acinonychis]	5.24e-147	WP_053941543.1 peptidase [Helicobacter ailurogastricus]	6.14e-68			WP_104751873.1 peptidase [Helicobacter baculiformis]	5.97e-77			WP_013889666.1 peptidase [Helicobacter bizzozeronii]	6.46e-77	WP_023930621.1 hypothetical protein [Helicobacter canis]	3.62e-39	WP_014659139.1 peptidase [Helicobacter cetorum]	6.42e-123			WP_002955664.1 hypothetical protein [Helicobacter cinaedi]	5.95e-31	WP_104749381.1 peptidase [Helicobacter cynogastricus]	4.29e-72			WP_013469609.1 peptidase [Helicobacter felis]	3.07e-74	WP_023949150.1 hypothetical protein [Helicobacter fennelliae]	6.43e-36	CCM11604.1 hypothetical protein BN341_9630 [Helicobacter heilmannii ASB1.4]	7.12e-71	WP_041309035.1 hypothetical protein [Helicobacter hepaticus]	3.74e-33					WP_034362378.1 hypothetical protein [Helicobacter japonicus]	1.37e-31			WP_034587062.1 hypothetical protein [Helicobacter magdeburgensis]	2.2e-31	WP_104699191.1 hypothetical protein [Helicobacter marmotae]	1.74e-30
WP_000468322.1 DUF465 domain-containing protein [Helicobacter pylori]	WP_000468322.1 DUF465 domain-containing protein [Helicobacter pylori]	2.1e-52	WP_011577096.1 DUF465 domain-containing protein [Helicobacter acinonychis]	3.61e-48			WP_104762425.1 hypothetical protein [Helicobacter aurati]	5.82e-21							WP_023929833.1 DUF465 domain-containing protein [Helicobacter canis]	7.98e-25	WP_014659188.1 DUF465 domain-containing protein [Helicobacter cetorum]	4.69e-46			WP_002955800.1 MULTISPECIES: DUF465 domain-containing protein [Helicobacter]	2.6e-24	WP_104749933.1 hypothetical protein [Helicobacter cynogastricus]	7.94e-21			WP_013468621.1 DUF465 domain-containing protein [Helicobacter felis]	1.92e-21	WP_023946026.1 DUF465 domain-containing protein [Helicobacter fennelliae]	5.78e-23			WP_011116132.1 MULTISPECIES: DUF465 domain-containing protein [Helicobacter]	2e-23			WP_034352754.1 DUF465 domain-containing protein [Helicobacter jaachi]	1.16e-24	WP_034362883.1 DUF465 domain-containing protein [Helicobacter japonicus]	3.86e-24	WP_023928248.1 DUF465 domain-containing protein [Helicobacter macacae]	2.86e-24	WP_002955800.1 MULTISPECIES: DUF465 domain-containing protein [Helicobacter]	2.18e-24	WP_104699515.1 hypothetical protein [Helicobacter marmotae]	3.4e-25	WP_034558485.1 DUF465 domain-containing protein [Helicobacter muridarum]	5.23e-22	WP_013022464.1 DUF465 domain-containing protein [Helicobacter mustelae]
WP_000779224.1 urease subunit beta [Helicobacter pylori]	WP_000779224.1 urease subunit beta [Helicobacter pylori]	3.94e-178	WP_011578335.1 urease subunit alpha [Helicobacter acinonychis]	2.67e-173	WP_053941316.1 urease subunit beta [Helicobacter ailurogastricus]	1.35e-133	WP_104762482.1 Urease subunit alpha [Helicobacter aurati]	1.29e-109	WP_104752656.1 Urease subunit alpha [Helicobacter baculiformis]	1.18e-134	WP_077388854.1 urease subunit beta [Helicobacter bilis]	3.9e-111	WP_013890469.1 urease subunit alpha [Helicobacter bizzozeronii]	2.08e-131			WP_014659241.1 urease subunit beta [Helicobacter cetorum]	1.02e-168					WP_104749418.1 Urease subunit alpha [Helicobacter cynogastricus]	6.19e-135			WP_013469645.1 urease subunit beta [Helicobacter felis]	1.82e-133					WP_011115249.1 urease subunit alpha [Helicobacter hepaticus]	6.89e-110			WP_034353276.1 urease subunit beta [Helicobacter jaachi]	1.9e-100							WP_104699545.1 Urease subunit alpha [Helicobacter marmotae]	1.57e-103	WP_034558886.1 urease subunit beta, partial [Helicobacter muridarum]	2.14e-108	WP_013022659.1 urease subunit beta [Helicobacter mustelae]
WP_001006111.1 adenine phosphoribosyltransferase [Helicobacter pylori]	WP_001006111.1 adenine phosphoribosyltransferase [Helicobacter pylori]	1.23e-129	WP_011578258.1 adenine phosphoribosyltransferase [Helicobacter acinonychis]	6.86e-123	WP_053941698.1 adenine phosphoribosyltransferase [Helicobacter ailurogastricus]	2.81e-82	WP_104762249.1 adenine phosphoribosyltransferase [Helicobacter aurati]	4.12e-57	WP_104752043.1 adenine phosphoribosyltransferase [Helicobacter baculiformis]	2.3e-79	WP_077390290.1 adenine phosphoribosyltransferase [Helicobacter bilis]	1.63e-70	WP_013889813.1 adenine phosphoribosyltransferase [Helicobacter bizzozeronii]	1.03e-83	WP_023928870.1 adenine phosphoribosyltransferase [Helicobacter canis]	9.14e-63	WP_014658839.1 adenine phosphoribosyltransferase [Helicobacter cetorum]	1.07e-117	WP_104724176.1 adenine phosphoribosyltransferase [Helicobacter cholecystus]	4.58e-76	WP_002956373.1 adenine phosphoribosyltransferase [Helicobacter cinaedi]	1.08e-71	WP_104750456.1 adenine phosphoribosyltransferase [Helicobacter cynogastricus]	2.01e-85			WP_013468688.1 adenine phosphoribosyltransferase [Helicobacter felis]	5.96e-85	WP_023949856.1 adenine phosphoribosyltransferase [Helicobacter fennelliae]	7.15e-68	CCM10823.1 Adenine phosphoribosyltransferase [Helicobacter heilmannii ASB1.4]	3.5e-84	WP_011116210.1 adenine phosphoribosyltransferase [Helicobacter hepaticus]	2.37e-66	WP_066387812.1 adenine phosphoribosyltransferase [Helicobacter himalayensis]	3.98e-70	WP_034354552.1 adenine phosphoribosyltransferase [Helicobacter jaachi]	5.27e-70	WP_094777055.1 adenine phosphoribosyltransferase [Helicobacter japonicus]	9.67e-72	WP_023927030.1 adenine phosphoribosyltransferase [Helicobacter macacae]	3.39e-54	WP_034587441.1 adenine phosphoribosyltransferase [Helicobacter magdeburgensis]	1.97e-71	WP_104700072.1 adenine phosphoribosyltransferase [Helicobacter marmotae]	9.88e-66	WP_034557419.1 adenine phosphoribosyltransferase [Helicobacter muridarum]	1.1e-58	WP_013022991.1 adenine phosphoribosyltransferase [Helicobacter mustelae]
WP_001863897.1 RIP metalloprotease RseP, partial [Helicobacter pylori]	WP_001863897.1 RIP metalloprotease RseP, partial [Helicobacter pylori]	1.07e-69	WP_041600220.1 RIP metalloprotease RseP [Helicobacter acinonychis]	2.82e-53	WP_053944837.1 RIP metalloprotease RseP [Helicobacter ailurogastricus]	8.59e-21	WP_104762676.1 RIP metalloprotease RseP [Helicobacter aurati]	4.39e-23	WP_104751817.1 RIP metalloprotease RseP [Helicobacter baculiformis]	1.11e-24	WP_077388147.1 RIP metalloprotease RseP [Helicobacter bilis]	1.32e-26	WP_013889915.1 RIP metalloprotease RseP [Helicobacter bizzozeronii]	1.11e-30	WP_023929223.1 RIP metalloprotease RseP [Helicobacter canis]	1.44e-31	WP_014659046.1 RIP metalloprotease RseP [Helicobacter cetorum]	2.51e-49	WP_104724838.1 RIP metalloprotease RseP [Helicobacter cholecystus]	4.51e-26	WP_002956518.1 RIP metalloprotease RseP [Helicobacter cinaedi]	9.31e-35	WP_104750049.1 RIP metalloprotease RseP [Helicobacter cynogastricus]	3.75e-26	WP_104694717.1 RIP metalloprotease RseP [Helicobacter equorum]	1.33e-26	WP_013469364.1 RIP metalloprotease RseP [Helicobacter felis]	6.71e-25	WP_023948825.1 RIP metalloprotease RseP [Helicobacter fennelliae]	4.36e-29			WP_011116520.1 RIP metalloprotease RseP [Helicobacter hepaticus]	1.61e-33	WP_066388801.1 RIP metalloprotease RseP [Helicobacter himalayensis]	5.09e-30	WP_034353673.1 RIP metalloprotease RseP [Helicobacter jaachi]	7.05e-32	WP_034361198.1 RIP metalloprotease RseP [Helicobacter japonicus]	2.17e-34	WP_023927157.1 RIP metalloprotease RseP [Helicobacter macacae]	6.73e-29	WP_034586197.1 RIP metalloprotease RseP [Helicobacter magdeburgensis]	6.33e-35	WP_104700462.1 RIP metalloprotease RseP [Helicobacter marmotae]	6.18e-36	WP_034559437.1 RIP metalloprotease RseP [Helicobacter muridarum]	1.42e-25	WP_013022807.1 RIP metalloprotease RseP [Helicobacter mustelae]
WP_000254482.1 hypothetical protein [Helicobacter pylori]	WP_000254482.1 hypothetical protein [Helicobacter pylori]	0	WP_011578556.1 type II methylase [Helicobacter acinonychis]	0									WP_006016615.1 hypothetical protein [Helicobacter bizzozeronii]	4.58e-25			WP_014659449.1 type II methylase [Helicobacter cetorum]	0			WP_002955978.1 hypothetical protein [Helicobacter cinaedi]	2.59e-22																			WP_051397663.1 restriction endonuclease [Helicobacter macacae]	3.82e-23
WP_000580080.1 type II restriction endonuclease [Helicobacter pylori]	WP_000580080.1 type II restriction endonuclease [Helicobacter pylori]	0	WP_011578509.1 type II restriction endonuclease [Helicobacter acinonychis]	4.27e-166													WP_014659380.1 type I restriction endonuclease subunit S [Helicobacter cetorum]	3.04e-31							WP_104694146.1 restriction endonuclease subunit M, partial [Helicobacter equorum]	4.08e-61									WP_082807818.1 hypothetical protein [Helicobacter himalayensis]	2.15e-66	WP_081946308.1 hypothetical protein, partial [Helicobacter jaachi]	8.39e-35
WP_000812520.1 outer membrane protein [Helicobacter pylori]	WP_000812520.1 outer membrane protein [Helicobacter pylori]	0	WP_011578133.1 outer membrane protein [Helicobacter acinonychis]	0	WP_053940977.1 outer membrane protein [Helicobacter ailurogastricus]	2.52e-21			WP_104752386.1 hypothetical protein [Helicobacter baculiformis]	6.45e-22							WP_014658949.1 outer membrane protein [Helicobacter cetorum]	0
WP_000850922.1 dihydroneopterin aldolase [Helicobacter pylori]	WP_000850922.1 dihydroneopterin aldolase [Helicobacter pylori]	7.56e-83	WP_011577057.1 dihydroneopterin aldolase [Helicobacter acinonychis]	6.56e-68													WP_014659421.1 dihydroneopterin aldolase [Helicobacter cetorum]	3.47e-59															WP_011115764.1 hypothetical protein [Helicobacter hepaticus]	1.94e-22			WP_034352789.1 hypothetical protein [Helicobacter jaachi]	1.36e-23							WP_104700002.1 dihydroneopterin aldolase [Helicobacter marmotae]	4.16e-21
WP_000903736.1 ABC transporter substrate-binding protein [Helicobacter pylori]	WP_000903736.1 ABC transporter substrate-binding protein [Helicobacter pylori]	0	WP_041600241.1 ABC transporter substrate-binding protein [Helicobacter acinonychis]	0													WP_014659278.1 ABC transporter substrate-binding protein [Helicobacter cetorum]	0											WP_023947693.1 ABC transporter substrate-binding protein [Helicobacter fennelliae]	1.59e-39																			WP_013022657.1 ABC transporter substrate-binding protein [Helicobacter mustelae]
WP_001022685.1 hypothetical protein [Helicobacter pylori]	WP_001022685.1 hypothetical protein [Helicobacter pylori]	2.18e-80	WP_011577818.1 hypothetical protein [Helicobacter acinonychis]	1.59e-50	WP_053940603.1 hypothetical protein [Helicobacter ailurogastricus]	2.1e-23											WP_014658773.1 hypothetical protein [Helicobacter cetorum]	4.42e-61					WP_104749107.1 hypothetical protein [Helicobacter cynogastricus]	7.96e-21							CCM73530.1 putative [Helicobacter heilmannii ASB1.4]	1.76e-23
WP_079990392.1 restriction endonuclease [Helicobacter pylori]	WP_079990392.1 restriction endonuclease [Helicobacter pylori]	0									WP_077389796.1 DEAD/DEAH box helicase [Helicobacter bilis]	0									WP_002955892.1 type III restriction endonuclease [Helicobacter cinaedi]	0			WP_104694739.1 DEAD/DEAH box helicase [Helicobacter equorum]	0			WP_023948633.1 type III restriction-modification system DNA endonuclease res [Helicobacter fennelliae]	0									WP_052061114.1 hypothetical protein [Helicobacter japonicus]	0
WP_000930563.1 transposase [Helicobacter pylori]	WP_000930563.1 transposase [Helicobacter pylori]	0	WP_011578352.1 transposase [Helicobacter acinonychis]	0	WP_053945299.1 transposase [Helicobacter ailurogastricus]	6.26e-44			WP_104752399.1 transposase [Helicobacter baculiformis]	1.99e-41			WP_013889563.1 transposase [Helicobacter bizzozeronii]	4.16e-46			WP_014658798.1 transposase [Helicobacter cetorum]	2.28e-28					WP_104749784.1 transposase [Helicobacter cynogastricus]	0			WP_013468519.1 transposase [Helicobacter felis]	0															WP_034589562.1 transposase [Helicobacter magdeburgensis]	2.22e-50
WP_079990420.1 conjugal transfer protein TraG [Helicobacter pylori]	WP_079990420.1 conjugal transfer protein TraG [Helicobacter pylori]	0							WP_104752643.1 conjugal transfer protein TraG [Helicobacter baculiformis]	0			WP_013891075.1 conjugal transfer protein TraG [Helicobacter bizzozeronii]	0	WP_023930448.1 hypothetical protein [Helicobacter canis]	0	WP_014659983.1 conjugal transfer protein TraG [Helicobacter cetorum]	0			WP_015453830.1 hypothetical protein [Helicobacter cinaedi]	0															WP_069723504.1 conjugal transfer protein TraG [Helicobacter jaachi]	0					WP_084584363.1 conjugal transfer protein TraG [Helicobacter magdeburgensis]	0
WP_000261728.1 homoserine kinase [Helicobacter pylori]	WP_000261728.1 homoserine kinase [Helicobacter pylori]	0	WP_011578027.1 homoserine kinase [Helicobacter acinonychis]	0	WP_053944798.1 homoserine kinase [Helicobacter ailurogastricus]	1.98e-131	WP_104762439.1 homoserine kinase [Helicobacter aurati]	1.78e-109	WP_104751752.1 homoserine kinase [Helicobacter baculiformis]	1.41e-131	WP_077389042.1 homoserine kinase [Helicobacter bilis]	1.5e-115	WP_013890087.1 homoserine kinase [Helicobacter bizzozeronii]	7.42e-131	WP_023929957.1 homoserine kinase [Helicobacter canis]	8.98e-109	WP_014660081.1 homoserine kinase [Helicobacter cetorum]	0	WP_104723696.1 homoserine kinase [Helicobacter cholecystus]	1.6e-117	WP_002956151.1 homoserine kinase [Helicobacter cinaedi]	2.91e-103	WP_104749569.1 homoserine kinase [Helicobacter cynogastricus]	3.34e-127	WP_104693756.1 homoserine kinase [Helicobacter equorum]	5.66e-101	WP_041303094.1 homoserine kinase [Helicobacter felis]	2.48e-128	WP_023949734.1 homoserine kinase [Helicobacter fennelliae]	3.02e-122	CCM10940.1 Homoserine kinase [Helicobacter heilmannii ASB1.4]	7.6e-117	WP_011115853.1 MULTISPECIES: homoserine kinase [Helicobacter]	2.74e-104	WP_066386649.1 homoserine kinase [Helicobacter himalayensis]	1.81e-93	WP_034356173.1 homoserine kinase [Helicobacter jaachi]	5.32e-99	WP_034361139.1 homoserine kinase [Helicobacter japonicus]	2.29e-96	WP_023928624.1 homoserine kinase [Helicobacter macacae]	6.89e-99	WP_034585873.1 homoserine kinase [Helicobacter magdeburgensis]	1.69e-103	WP_104699624.1 homoserine kinase [Helicobacter marmotae]	5.28e-100	WP_034558282.1 homoserine kinase [Helicobacter muridarum]	1.01e-107	WP_013022532.1 homoserine kinase [Helicobacter mustelae]
WP_000375235.1 tRNA1(Val) (adenine(37)-N6)-methyltransferase [Helicobacter pylori]	WP_000375235.1 tRNA1(Val) (adenine(37)-N6)-methyltransferase [Helicobacter pylori]	8.5e-178	WP_011577063.1 tRNA1(Val) (adenine(37)-N6)-methyltransferase [Helicobacter acinonychis]	1.97e-165	WP_053940917.1 SAM-dependent methyltransferase [Helicobacter ailurogastricus]	1.13e-66	WP_104762611.1 hypothetical protein [Helicobacter aurati]	3.65e-47	WP_104752579.1 methyltransferase [Helicobacter baculiformis]	1.39e-73	WP_077389032.1 hypothetical protein [Helicobacter bilis]	1.03e-29	WP_013890823.1 SAM-dependent methyltransferase [Helicobacter bizzozeronii]	1.29e-71	WP_023929656.1 hypothetical protein [Helicobacter canis]	1.54e-49	WP_014659415.1 methyltransferase domain-containing protein [Helicobacter cetorum]	2.42e-155	WP_104723684.1 SAM-dependent methyltransferase [Helicobacter cholecystus]	2.04e-60	WP_002957151.1 methyltransferase domain-containing protein [Helicobacter cinaedi]	4.67e-64	WP_104749722.1 methyltransferase [Helicobacter cynogastricus]	4.12e-69	WP_104693596.1 SAM-dependent methyltransferase [Helicobacter equorum]	1.68e-53	WP_041302833.1 SAM-dependent methyltransferase [Helicobacter felis]	9.01e-70	WP_081714880.1 hypothetical protein [Helicobacter fennelliae]	4.64e-44	CCM10858.1 tRNA (adenine37-N(6))-methyltransferase TrmN6 [Helicobacter heilmannii ASB1.4]	4.59e-69	WP_011115677.1 methyltransferase domain-containing protein [Helicobacter hepaticus]	2.36e-61	WP_066388779.1 hypothetical protein [Helicobacter himalayensis]	5.12e-57	WP_034352126.1 methyltransferase domain-containing protein [Helicobacter jaachi]	1.16e-54	WP_034362432.1 SAM-dependent methyltransferase [Helicobacter japonicus]	2.67e-54	WP_023926738.1 hypothetical protein [Helicobacter macacae]	6.9e-23	WP_034586707.1 SAM-dependent methyltransferase [Helicobacter magdeburgensis]	2.15e-61	WP_104699211.1 SAM-dependent methyltransferase [Helicobacter marmotae]	2.32e-58	WP_034558361.1 hypothetical protein [Helicobacter muridarum]	2.5e-41	WP_013022970.1 methyltransferase domain-containing protein [Helicobacter mustelae]
WP_000418382.1 glutamyl-tRNA reductase [Helicobacter pylori]	WP_000418382.1 glutamyl-tRNA reductase [Helicobacter pylori]	0	WP_011578203.1 glutamyl-tRNA reductase [Helicobacter acinonychis]	0	WP_053944924.1 glutamyl-tRNA reductase [Helicobacter ailurogastricus]	4.08e-145	WP_104762258.1 glutamyl-tRNA reductase [Helicobacter aurati]	6.18e-85	WP_104751885.1 glutamyl-tRNA reductase [Helicobacter baculiformis]	2.67e-149	WP_077389050.1 glutamyl-tRNA reductase [Helicobacter bilis]	1.29e-88	WP_013890333.1 glutamyl-tRNA reductase [Helicobacter bizzozeronii]	2.11e-149	WP_023930698.1 glutamyl-tRNA reductase [Helicobacter canis]	7.33e-103	WP_014659731.1 glutamyl-tRNA reductase [Helicobacter cetorum]	0	WP_104724533.1 glutamyl-tRNA reductase [Helicobacter cholecystus]	1.85e-97	WP_015453504.1 glutamyl-tRNA reductase [Helicobacter cinaedi]	6.01e-120	WP_104749520.1 glutamyl-tRNA reductase [Helicobacter cynogastricus]	1.69e-147	WP_104694004.1 glutamyl-tRNA reductase [Helicobacter equorum]	2.61e-119	WP_013469074.1 glutamyl-tRNA reductase [Helicobacter felis]	5.14e-158	WP_023949342.1 glutamyl-tRNA reductase [Helicobacter fennelliae]	4.23e-119	CCM11756.1 Glutamyl-tRNA reductase [Helicobacter heilmannii ASB1.4]	9.93e-149	WP_011116564.1 glutamyl-tRNA reductase [Helicobacter hepaticus]	8.36e-120	WP_082807862.1 glutamyl-tRNA reductase [Helicobacter himalayensis]	1.12e-112	WP_052057845.1 glutamyl-tRNA reductase [Helicobacter jaachi]	2.73e-124	WP_034360260.1 glutamyl-tRNA reductase [Helicobacter japonicus]	1.47e-111	WP_023927633.1 glutamyl-tRNA reductase [Helicobacter macacae]	9.44e-104	WP_034585479.1 glutamyl-tRNA reductase [Helicobacter magdeburgensis]	3.44e-119	WP_104700665.1 glutamyl-tRNA reductase [Helicobacter marmotae]	2.88e-115	WP_034557976.1 glutamyl-tRNA reductase [Helicobacter muridarum]	9.68e-85	WP_013023585.1 glutamyl-tRNA reductase [Helicobacter mustelae]
WP_000461884.1 DUF2156 domain-containing protein [Helicobacter pylori]	WP_000461884.1 DUF2156 domain-containing protein [Helicobacter pylori]	0	WP_011577486.1 DUF2156 domain-containing protein [Helicobacter acinonychis]	0	WP_082355977.1 DUF2156 domain-containing protein [Helicobacter ailurogastricus]	4.61e-94	WP_104762486.1 hypothetical protein [Helicobacter aurati]	9.76e-93	WP_104751823.1 hypothetical protein [Helicobacter baculiformis]	9.92e-89	WP_005216616.1 DUF2156 domain-containing protein [Helicobacter bilis]	1.15e-92	WP_050801586.1 DUF2156 domain-containing protein [Helicobacter bizzozeronii]	6.3e-93	WP_023930586.1 DUF2156 domain-containing protein [Helicobacter canis]	7.31e-65	WP_014659888.1 DUF2156 domain-containing protein [Helicobacter cetorum]	2.47e-176	WP_104723392.1 hypothetical protein [Helicobacter cholecystus]	2.85e-84	WP_015453300.1 DUF2156 domain-containing protein [Helicobacter cinaedi]	7.37e-87	WP_104750044.1 hypothetical protein [Helicobacter cynogastricus]	2e-83	WP_104694306.1 hypothetical protein [Helicobacter equorum]	6.08e-81	WP_013469370.1 DUF2156 domain-containing protein [Helicobacter felis]	3.86e-86	WP_023948339.1 DUF2156 domain-containing protein [Helicobacter fennelliae]	1.83e-93	CCM73380.1 hypothetical protein BN341_4400 [Helicobacter heilmannii ASB1.4]	3.61e-34	WP_011116349.1 DUF2156 domain-containing protein [Helicobacter hepaticus]	6.86e-89	WP_066387727.1 DUF2156 domain-containing protein [Helicobacter himalayensis]	8.33e-83	WP_034353336.1 DUF2156 domain-containing protein [Helicobacter jaachi]	3.39e-92	WP_034363097.1 DUF2156 domain-containing protein [Helicobacter japonicus]	3.5e-86	WP_023927554.1 DUF2156 domain-containing protein [Helicobacter macacae]	2.07e-86	WP_034586477.1 DUF2156 domain-containing protein [Helicobacter magdeburgensis]	1.83e-89	WP_104699810.1 hypothetical protein [Helicobacter marmotae]	4.26e-81	WP_034558907.1 DUF2156 domain-containing protein [Helicobacter muridarum]	2.75e-87	WP_013023633.1 DUF2156 domain-containing protein [Helicobacter mustelae]
WP_000619663.1 efflux RND transporter periplasmic adaptor subunit [Helicobacter pylori]	WP_000619663.1 efflux RND transporter periplasmic adaptor subunit [Helicobacter pylori]	4.23e-173	WP_011578219.1 efflux RND transporter periplasmic adaptor subunit [Helicobacter acinonychis]	1.99e-164	WP_053944727.1 hypothetical protein [Helicobacter ailurogastricus]	1.12e-98	WP_104763381.1 efflux transporter periplasmic adaptor subunit [Helicobacter aurati]	2.92e-77	WP_104752007.1 efflux transporter periplasmic adaptor subunit [Helicobacter baculiformis]	6.46e-95	WP_077389856.1 efflux RND transporter periplasmic adaptor subunit [Helicobacter bilis]	4.91e-78	WP_013890564.1 membrane protein [Helicobacter bizzozeronii]	1.5e-97	WP_023929445.1 hypothetical protein [Helicobacter canis]	4.46e-86	WP_014658804.1 efflux RND transporter periplasmic adaptor subunit [Helicobacter cetorum]	1.95e-146	WP_104724540.1 efflux transporter periplasmic adaptor subunit [Helicobacter cholecystus]	3.14e-77	WP_002956282.1 membrane protein [Helicobacter cinaedi]	1.19e-87	WP_104750138.1 efflux transporter periplasmic adaptor subunit [Helicobacter cynogastricus]	1.48e-93	WP_104694708.1 efflux transporter periplasmic adaptor subunit [Helicobacter equorum]	6.58e-85	WP_013469258.1 membrane protein [Helicobacter felis]	9.53e-96	WP_023949262.1 membrane fusion protein of RND family multidrug efflux pump [Helicobacter fennelliae]	5.69e-94	CCM11693.1 Membrane fusion protein of RND family multidrug efflux pump [Helicobacter heilmannii ASB1.4]	2.1e-101	WP_011115067.1 MULTISPECIES: membrane protein [Helicobacter]	1.28e-83	WP_066386696.1 efflux transporter periplasmic adaptor subunit [Helicobacter himalayensis]	2.34e-81	WP_034353750.1 membrane protein [Helicobacter jaachi]	2.44e-80	WP_034360906.1 membrane protein [Helicobacter japonicus]	1.37e-80	WP_084330304.1 hypothetical protein [Helicobacter macacae]	2.04e-77	WP_034586580.1 membrane protein [Helicobacter magdeburgensis]	1.08e-87	WP_104699372.1 efflux transporter periplasmic adaptor subunit [Helicobacter marmotae]	4.48e-85	WP_034559383.1 efflux RND transporter periplasmic adaptor subunit [Helicobacter muridarum]	2.29e-78	WP_013022766.1 membrane protein [Helicobacter mustelae]
WP_000655628.1 carboxy-S-adenosyl-L-methionine synthase CmoA [Helicobacter pylori]	WP_000655628.1 carboxy-S-adenosyl-L-methionine synthase CmoA [Helicobacter pylori]	2.15e-179	WP_011577367.1 carboxy-S-adenosyl-L-methionine synthase CmoA [Helicobacter acinonychis]	2.01e-167	WP_053941679.1 carboxy-S-adenosyl-L-methionine synthase CmoA [Helicobacter ailurogastricus]	1.33e-101	WP_104763066.1 carboxy-S-adenosyl-L-methionine synthase CmoA [Helicobacter aurati]	1.62e-70	WP_104751546.1 carboxy-S-adenosyl-L-methionine synthase CmoA [Helicobacter baculiformis]	2.09e-99	WP_077390223.1 carboxy-S-adenosyl-L-methionine synthase CmoA [Helicobacter bilis]	3e-75	WP_041602825.1 carboxy-S-adenosyl-L-methionine synthase CmoA [Helicobacter bizzozeronii]	8.03e-103	WP_023929431.1 carboxy-S-adenosyl-L-methionine synthase CmoA [Helicobacter canis]	1.27e-68	WP_014659037.1 carboxy-S-adenosyl-L-methionine synthase CmoA [Helicobacter cetorum]	8.75e-143	WP_104724731.1 carboxy-S-adenosyl-L-methionine synthase CmoA [Helicobacter cholecystus]	1.28e-72	WP_002956665.1 carboxy-S-adenosyl-L-methionine synthase CmoA [Helicobacter cinaedi]	1.68e-77	WP_104624928.1 MULTISPECIES: carboxy-S-adenosyl-L-methionine synthase CmoA [Helicobacter]	1.32e-102	WP_104693556.1 carboxy-S-adenosyl-L-methionine synthase CmoA [Helicobacter equorum]	4.37e-76	WP_013468977.1 carboxy-S-adenosyl-L-methionine synthase CmoA [Helicobacter felis]	1.97e-104	WP_023949224.1 carboxy-S-adenosyl-L-methionine synthase CmoA [Helicobacter fennelliae]	3.67e-74	CCM10794.1 tRNA (uridine-5-oxyacetic acid methyl ester) 34 synthase [Helicobacter heilmannii ASB1.4]	3.44e-97	WP_011116691.1 carboxy-S-adenosyl-L-methionine synthase CmoA [Helicobacter hepaticus]	3.53e-85	WP_066388703.1 carboxy-S-adenosyl-L-methionine synthase CmoA [Helicobacter himalayensis]	4.34e-74	WP_034352955.1 carboxy-S-adenosyl-L-methionine synthase CmoA [Helicobacter jaachi]	5.17e-77	WP_034360207.1 carboxy-S-adenosyl-L-methionine synthase CmoA [Helicobacter japonicus]	2.03e-81	WP_023927506.1 carboxy-S-adenosyl-L-methionine synthase CmoA [Helicobacter macacae]	1.81e-73	WP_034587615.1 carboxy-S-adenosyl-L-methionine synthase CmoA [Helicobacter magdeburgensis]	8.57e-78	WP_104700246.1 carboxy-S-adenosyl-L-methionine synthase CmoA [Helicobacter marmotae]	3.8e-80	WP_081955511.1 carboxy-S-adenosyl-L-methionine synthase CmoA [Helicobacter muridarum]	2.44e-68	WP_013023609.1 carboxy-S-adenosyl-L-methionine synthase CmoA [Helicobacter mustelae]
WP_000667819.1 DUF814 domain-containing protein [Helicobacter pylori]	WP_000667819.1 DUF814 domain-containing protein [Helicobacter pylori]	0	WP_011578550.1 DUF814 domain-containing protein [Helicobacter acinonychis]	0	WP_053945595.1 DUF814 domain-containing protein [Helicobacter ailurogastricus]	1.66e-34	WP_104763164.1 DUF814 domain-containing protein [Helicobacter aurati]	1.15e-32	WP_104752371.1 hypothetical protein [Helicobacter baculiformis]	2.95e-37	WP_077388781.1 DUF814 domain-containing protein [Helicobacter bilis]	8.42e-41	WP_013890127.1 DUF814 domain-containing protein [Helicobacter bizzozeronii]	2.01e-42	WP_084330918.1 DUF814 domain-containing protein [Helicobacter canis]	6.51e-64	WP_014659455.1 DUF814 domain-containing protein [Helicobacter cetorum]	0	WP_104723808.1 hypothetical protein [Helicobacter cholecystus]	2.86e-58	WP_015453860.1 DUF814 domain-containing protein [Helicobacter cinaedi]	1.18e-47	WP_104749683.1 hypothetical protein [Helicobacter cynogastricus]	6.13e-41	WP_104693436.1 hypothetical protein [Helicobacter equorum]	3.37e-50	WP_013468756.1 DUF814 domain-containing protein [Helicobacter felis]	1.68e-38	WP_023947699.1 DUF814 domain-containing protein [Helicobacter fennelliae]	2.96e-50	CCM12373.1 Fibronectin/fibrinogen-binding protein [Helicobacter heilmannii ASB1.4]	5.45e-40	WP_011116134.1 DUF814 domain-containing protein [Helicobacter hepaticus]	9.65e-44	WP_066387045.1 DUF814 domain-containing protein [Helicobacter himalayensis]	3.37e-34	WP_034356199.1 DUF814 domain-containing protein [Helicobacter jaachi]	5.63e-47	WP_052061139.1 DUF814 domain-containing protein [Helicobacter japonicus]	4.11e-44	WP_023926695.1 DUF814 domain-containing protein [Helicobacter macacae]	4e-53	WP_034589206.1 DUF814 domain-containing protein, partial [Helicobacter magdeburgensis]	1.49e-39	WP_104699505.1 hypothetical protein [Helicobacter marmotae]	2.06e-37	WP_034557673.1 DUF814 domain-containing protein [Helicobacter muridarum]	1.49e-35	WP_013023487.1 DUF814 domain-containing protein [Helicobacter mustelae]
WP_000684612.1 lipopolysaccharide heptosyltransferase I [Helicobacter pylori]	WP_000684612.1 lipopolysaccharide heptosyltransferase I [Helicobacter pylori]	0	WP_011577473.1 lipopolysaccharide heptosyltransferase I [Helicobacter acinonychis]	0	WP_053940705.1 lipopolysaccharide heptosyltransferase I [Helicobacter ailurogastricus]	1.58e-93	WP_104763258.1 lipopolysaccharide heptosyltransferase I [Helicobacter aurati]	9.71e-75	WP_104751841.1 lipopolysaccharide heptosyltransferase I [Helicobacter baculiformis]	3.69e-106	WP_005216865.1 lipopolysaccharide heptosyltransferase I [Helicobacter bilis]	3.67e-73	WP_013890493.1 lipopolysaccharide heptosyltransferase I [Helicobacter bizzozeronii]	1.34e-103	WP_084330893.1 lipopolysaccharide heptosyltransferase I [Helicobacter canis]	1.51e-63	WP_014659005.1 lipopolysaccharide heptosyltransferase I [Helicobacter cetorum]	0	WP_104724678.1 lipopolysaccharide heptosyltransferase I [Helicobacter cholecystus]	1.67e-80	WP_081445322.1 lipopolysaccharide heptosyltransferase I [Helicobacter cinaedi]	3.61e-73	WP_104749477.1 lipopolysaccharide heptosyltransferase I [Helicobacter cynogastricus]	1.54e-110	WP_104694211.1 lipopolysaccharide heptosyltransferase I [Helicobacter equorum]	4.62e-83	WP_013469119.1 lipopolysaccharide heptosyltransferase I [Helicobacter felis]	1.5e-111	WP_023948104.1 lipopolysaccharide heptosyltransferase I [Helicobacter fennelliae]	1.5e-87	CCM11430.1 Lipopolysaccharide heptosyltransferase I [Helicobacter heilmannii ASB1.4]	9.15e-97	WP_011115823.1 MULTISPECIES: lipopolysaccharide heptosyltransferase I [Helicobacter]	5.38e-78	WP_082807933.1 hypothetical protein [Helicobacter himalayensis]	2.43e-33	WP_052058131.1 lipopolysaccharide heptosyltransferase I [Helicobacter jaachi]	9.25e-76	WP_034361399.1 lipopolysaccharide heptosyltransferase I [Helicobacter japonicus]	3.71e-80	WP_023928507.1 hypothetical protein [Helicobacter macacae]	6.06e-38	WP_084584309.1 lipopolysaccharide heptosyltransferase I [Helicobacter magdeburgensis]	2.24e-75	WP_104700672.1 lipopolysaccharide heptosyltransferase I [Helicobacter marmotae]	4.65e-73	WP_052089981.1 lipopolysaccharide heptosyltransferase I [Helicobacter muridarum]	1.76e-72	WP_013022611.1 lipopolysaccharide heptosyltransferase I [Helicobacter mustelae]
WP_000688221.1 type 1 glutamine amidotransferase [Helicobacter pylori]	WP_000688221.1 type 1 glutamine amidotransferase [Helicobacter pylori]	6e-145	WP_011577007.1 type 1 glutamine amidotransferase [Helicobacter acinonychis]	9.45e-138	WP_053941183.1 type 1 glutamine amidotransferase [Helicobacter ailurogastricus]	3.13e-81	WP_104762772.1 glutamine amidotransferase [Helicobacter aurati]	7.03e-35	WP_104751510.1 anthranilate synthase component II [Helicobacter baculiformis]	3.56e-80	WP_077390098.1 glutamine amidotransferase [Helicobacter bilis]	4.62e-39	WP_013890815.1 type 1 glutamine amidotransferase [Helicobacter bizzozeronii]	6.66e-79	WP_023929824.1 type 1 glutamine amidotransferase [Helicobacter canis]	1.49e-34	WP_014658670.1 type 1 glutamine amidotransferase [Helicobacter cetorum]	2.93e-113	WP_104725171.1 hypothetical protein [Helicobacter cholecystus]	5.99e-35	WP_002956273.1 type 1 glutamine amidotransferase [Helicobacter cinaedi]	1.69e-31	WP_104750087.1 anthranilate synthase component II [Helicobacter cynogastricus]	1.79e-79	WP_104694413.1 aminodeoxychorismate/anthranilate synthase component II [Helicobacter equorum]	8.04e-39	WP_013469319.1 type 1 glutamine amidotransferase [Helicobacter felis]	8.65e-79	WP_023946030.1 type 1 glutamine amidotransferase [Helicobacter fennelliae]	5.9e-38	CCM11690.1 Anthranilate synthase, amidotransferase component [Helicobacter heilmannii ASB1.4]	6.35e-83	WP_011115146.1 type 1 glutamine amidotransferase [Helicobacter hepaticus]	4.75e-32	WP_066388450.1 type 1 glutamine amidotransferase [Helicobacter himalayensis]	2.8e-37	WP_034353782.1 glutamine amidotransferase [Helicobacter jaachi]	1.06e-33	WP_034360888.1 type 1 glutamine amidotransferase [Helicobacter japonicus]	2.88e-32	WP_023927735.1 type 1 glutamine amidotransferase [Helicobacter macacae]	1.83e-29	WP_034586008.1 type 1 glutamine amidotransferase [Helicobacter magdeburgensis]	1.18e-31	WP_104699362.1 glutamine amidotransferase [Helicobacter marmotae]	3.34e-32	WP_034557866.1 glutamine amidotransferase [Helicobacter muridarum]	2.2e-36	WP_041913092.1 type 1 glutamine amidotransferase [Helicobacter mustelae]
WP_000763571.1 flagellar motor switch protein FliM [Helicobacter pylori]	WP_000763571.1 flagellar motor switch protein FliM [Helicobacter pylori]	0	WP_011578003.1 flagellar motor switch protein FliM [Helicobacter acinonychis]	0	WP_053941277.1 flagellar motor switch protein FliM [Helicobacter ailurogastricus]	0	WP_104762684.1 flagellar motor switch protein FliM [Helicobacter aurati]	1.07e-174	WP_104752425.1 flagellar motor switch protein FliM [Helicobacter baculiformis]	0	WP_004084529.1 flagellar motor switch protein FliM [Helicobacter bilis]	2.56e-172	WP_013890026.1 flagellar motor switch protein FliM [Helicobacter bizzozeronii]	0	WP_023930082.1 flagellar motor switch protein FliM [Helicobacter canis]	0	WP_014659714.1 flagellar motor switch protein FliM [Helicobacter cetorum]	0	WP_104724850.1 flagellar motor switch protein FliM [Helicobacter cholecystus]	4.57e-173	WP_002956117.1 flagellar motor switch protein FliM [Helicobacter cinaedi]	0	WP_104749265.1 flagellar motor switch protein FliM [Helicobacter cynogastricus]	0	WP_104694163.1 flagellar motor switch protein FliM [Helicobacter equorum]	0	WP_013469837.1 flagellar motor switch protein FliM [Helicobacter felis]	0	WP_023946551.1 flagellar motor switch protein FliM [Helicobacter fennelliae]	0	CCM11293.1 Flagellar motor switch protein FliM [Helicobacter heilmannii ASB1.4]	0	WP_011115987.1 MULTISPECIES: flagellar motor switch protein FliM [Helicobacter]	0	WP_066386594.1 flagellar motor switch protein FliM [Helicobacter himalayensis]	0	WP_034356864.1 flagellar motor switch protein FliM [Helicobacter jaachi]	0	WP_034362954.1 flagellar motor switch protein FliM [Helicobacter japonicus]	0	WP_023927797.1 flagellar motor switch protein FliM [Helicobacter macacae]	0	WP_034586126.1 flagellar motor switch protein FliM [Helicobacter magdeburgensis]	0	WP_104699956.1 flagellar motor switch protein FliM [Helicobacter marmotae]	0	WP_034559401.1 flagellar motor switch protein FliM [Helicobacter muridarum]	6.99e-175	WP_013023598.1 flagellar motor switch protein FliM [Helicobacter mustelae]
WP_000793452.1 DNA polymerase III subunit delta' [Helicobacter pylori]	WP_000793452.1 DNA polymerase III subunit delta' [Helicobacter pylori]	1.28e-156	WP_011578434.1 DNA polymerase III subunit delta' [Helicobacter acinonychis]	2.48e-132	WP_053940691.1 DNA polymerase III subunit delta' [Helicobacter ailurogastricus]	3.17e-40	WP_104763024.1 DNA polymerase III subunit delta [Helicobacter aurati]	3.29e-28	WP_104751638.1 DNA polymerase III subunit delta' [Helicobacter baculiformis]	6.62e-29	WP_077390039.1 DNA polymerase III subunit delta [Helicobacter bilis]	4e-30	WP_013890776.1 DNA polymerase III subunit delta' [Helicobacter bizzozeronii]	4.06e-35	WP_023929843.1 hypothetical protein [Helicobacter canis]	5.08e-35	WP_014660012.1 DNA polymerase III subunit delta' [Helicobacter cetorum]	1.04e-110	WP_104725007.1 DNA polymerase III subunit delta [Helicobacter cholecystus]	1.5e-35	WP_002957244.1 DNA polymerase III subunit delta' [Helicobacter cinaedi]	2.26e-33	WP_104749590.1 DNA polymerase III subunit delta' [Helicobacter cynogastricus]	1.12e-24	WP_104694078.1 DNA polymerase III subunit delta' [Helicobacter equorum]	7.9e-37	WP_013468866.1 DNA polymerase III subunit delta' [Helicobacter felis]	2.55e-32	WP_023946094.1 DNA poymerase III subunit delta' [Helicobacter fennelliae]	5.16e-30	CCM11447.1 DNA polymerase III delta prime subunit (holB) [Helicobacter heilmannii ASB1.4]	1.08e-36	WP_011115462.1 MULTISPECIES: DNA polymerase III subunit delta' [Helicobacter]	6.47e-37	WP_066388183.1 hypothetical protein [Helicobacter himalayensis]	8.75e-36	WP_034353125.1 DNA polymerase III subunit delta' [Helicobacter jaachi]	4e-32	WP_034361569.1 DNA polymerase III subunit delta' [Helicobacter japonicus]	4.28e-35	WP_051397595.1 hypothetical protein [Helicobacter macacae]	2.86e-36	WP_034587264.1 DNA polymerase III subunit delta' [Helicobacter magdeburgensis]	6.24e-34	WP_104699927.1 DNA polymerase III subunit delta' [Helicobacter marmotae]	3.53e-39	WP_081955470.1 hypothetical protein [Helicobacter muridarum]	1.16e-29	WP_013022504.1 DNA polymerase III subunit delta' [Helicobacter mustelae]
WP_000858128.1 3-deoxy-8-phosphooctulonate synthase [Helicobacter pylori]	WP_000858128.1 3-deoxy-8-phosphooctulonate synthase [Helicobacter pylori]	0	WP_011577217.1 2-dehydro-3-deoxyphosphooctonate aldolase [Helicobacter acinonychis]	0	WP_053944810.1 3-deoxy-8-phosphooctulonate synthase [Helicobacter ailurogastricus]	3.17e-138	WP_104763758.1 3-deoxy-8-phosphooctulonate synthase [Helicobacter aurati]	3.01e-124	WP_104752737.1 3-deoxy-8-phosphooctulonate synthase [Helicobacter baculiformis]	4.23e-144	WP_077388005.1 3-deoxy-8-phosphooctulonate synthase [Helicobacter bilis]	1.44e-112	WP_013890177.1 3-deoxy-8-phosphooctulonate synthase [Helicobacter bizzozeronii]	2.65e-142	WP_023929053.1 3-deoxy-8-phosphooctulonate synthase [Helicobacter canis]	6.36e-118	WP_014658566.1 3-deoxy-8-phosphooctulonate synthase [Helicobacter cetorum]	0	WP_104724154.1 3-deoxy-8-phosphooctulonate synthase [Helicobacter cholecystus]	4.76e-139	WP_014666659.1 3-deoxy-8-phosphooctulonate synthase [Helicobacter cinaedi]	2.39e-142	WP_104750383.1 3-deoxy-8-phosphooctulonate synthase [Helicobacter cynogastricus]	1.08e-142	WP_104693552.1 3-deoxy-8-phosphooctulonate synthase [Helicobacter equorum]	2.85e-135	WP_041303166.1 3-deoxy-8-phosphooctulonate synthase [Helicobacter felis]	8.28e-144	WP_081714854.1 3-deoxy-8-phosphooctulonate synthase [Helicobacter fennelliae]	8.82e-121	CCM10966.2 2-Keto-3-deoxy-D-manno-octulosonate-8-phosphate synthase [Helicobacter heilmannii ASB1.4]	1.99e-63	WP_011114882.1 MULTISPECIES: 2-dehydro-3-deoxyphosphooctonate aldolase [Helicobacter]	1.07e-140	WP_066388951.1 3-deoxy-8-phosphooctulonate synthase [Helicobacter himalayensis]	3.06e-144	WP_034355804.1 3-deoxy-8-phosphooctulonate synthase [Helicobacter jaachi]	7.97e-134	WP_034362523.1 2-dehydro-3-deoxyphosphooctonate aldolase [Helicobacter japonicus]	1.51e-139	WP_023926879.1 3-deoxy-8-phosphooctulonate synthase [Helicobacter macacae]	1.84e-142	WP_034587869.1 3-deoxy-8-phosphooctulonate synthase [Helicobacter magdeburgensis]	7.32e-143	WP_104699426.1 3-deoxy-8-phosphooctulonate synthase [Helicobacter marmotae]	6.69e-133	WP_081955531.1 3-deoxy-8-phosphooctulonate synthase [Helicobacter muridarum]	3.17e-124	WP_013022519.1 3-deoxy-8-phosphooctulonate synthase [Helicobacter mustelae]
WP_000861470.1 ribulose-phosphate 3-epimerase [Helicobacter pylori]	WP_000861470.1 ribulose-phosphate 3-epimerase [Helicobacter pylori]	3.77e-160	WP_011578553.1 ribulose-phosphate 3-epimerase [Helicobacter acinonychis]	9.42e-148	WP_053941197.1 ribulose-phosphate 3-epimerase [Helicobacter ailurogastricus]	5.73e-65	WP_104763222.1 ribulose-phosphate 3-epimerase [Helicobacter aurati]	9.75e-84	WP_104751618.1 ribulose-phosphate 3-epimerase [Helicobacter baculiformis]	1.98e-66	WP_077390035.1 ribulose-phosphate 3-epimerase [Helicobacter bilis]	6.89e-93	WP_013889857.1 ribulose-phosphate 3-epimerase [Helicobacter bizzozeronii]	2.45e-66	WP_023930173.1 ribulose-phosphate 3-epimerase [Helicobacter canis]	7.31e-85	WP_014659452.1 ribulose-phosphate 3-epimerase [Helicobacter cetorum]	3.78e-140	WP_104725083.1 ribulose-phosphate 3-epimerase [Helicobacter cholecystus]	3.35e-74	WP_002957069.1 ribulose-phosphate 3-epimerase [Helicobacter cinaedi]	2.5e-81	WP_104749077.1 ribulose-phosphate 3-epimerase [Helicobacter cynogastricus]	4.85e-72	WP_104694120.1 ribulose-phosphate 3-epimerase [Helicobacter equorum]	1.73e-79	WP_013469896.1 ribulose-phosphate 3-epimerase [Helicobacter felis]	3.95e-72	WP_023947217.1 ribulose-phosphate 3-epimerase [Helicobacter fennelliae]	5.28e-85	CCM11704.1 Ribulose-phosphate 3-epimerase [Helicobacter heilmannii ASB1.4]	4.51e-66	WP_011116186.1 ribulose-phosphate 3-epimerase [Helicobacter hepaticus]	8.58e-85	WP_066386927.1 ribulose-phosphate 3-epimerase [Helicobacter himalayensis]	2.64e-80	WP_081946202.1 ribulose-phosphate 3-epimerase [Helicobacter jaachi]	4.8e-81	WP_094777059.1 ribulose-phosphate 3-epimerase [Helicobacter japonicus]	1.32e-84	WP_023928223.1 ribulose-phosphate 3-epimerase [Helicobacter macacae]	1.99e-85	WP_052086336.1 ribulose-phosphate 3-epimerase [Helicobacter magdeburgensis]	3.19e-81	WP_104699751.1 ribulose-phosphate 3-epimerase [Helicobacter marmotae]	4.3e-81	WP_034557357.1 ribulose-phosphate 3-epimerase [Helicobacter muridarum]	2.78e-88	WP_013022394.1 ribulose-phosphate 3-epimerase [Helicobacter mustelae]
WP_000867254.1 (Fe-S)-binding protein [Helicobacter pylori]	WP_000867254.1 (Fe-S)-binding protein [Helicobacter pylori]	0	WP_011577276.1 (Fe-S)-binding protein [Helicobacter acinonychis]	0	WP_053945218.1 (Fe-S)-binding protein [Helicobacter ailurogastricus]	5.69e-137	WP_104763091.1 oxidoreductase [Helicobacter aurati]	9.43e-121	WP_104752556.1 oxidoreductase [Helicobacter baculiformis]	3.73e-138	WP_004083901.1 (Fe-S)-binding protein [Helicobacter bilis]	1.59e-119	WP_013890659.1 (Fe-S)-binding protein [Helicobacter bizzozeronii]	8.01e-124	WP_023928982.1 (Fe-S)-binding protein [Helicobacter canis]	2.57e-111	WP_014659176.1 (Fe-S)-binding protein [Helicobacter cetorum]	3.04e-169	WP_104725205.1 oxidoreductase [Helicobacter cholecystus]	3.42e-112	WP_002957216.1 (Fe-S)-binding protein [Helicobacter cinaedi]	4.96e-117	WP_104750242.1 oxidoreductase [Helicobacter cynogastricus]	3.97e-135	WP_104694229.1 oxidoreductase [Helicobacter equorum]	7.92e-121	WP_013469028.1 (Fe-S)-binding protein [Helicobacter felis]	2.64e-132	WP_023946297.1 (Fe-S)-binding protein [Helicobacter fennelliae]	3.22e-112	CCM10980.1 Predicted L-lactate dehydrogenase, Fe-S oxidoreductase subunit YkgE [Helicobacter heilmannii ASB1.4]	2.25e-134	WP_011115492.1 MULTISPECIES: (Fe-S)-binding protein [Helicobacter]	3.58e-118	WP_066388457.1 (Fe-S)-binding protein [Helicobacter himalayensis]	3.89e-112	WP_034352251.1 (Fe-S)-binding protein [Helicobacter jaachi]	2.53e-123	WP_034362351.1 (Fe-S)-binding protein [Helicobacter japonicus]	5.34e-119	WP_023928185.1 (Fe-S)-binding protein [Helicobacter macacae]	1.75e-118	WP_034586987.1 (Fe-S)-binding protein [Helicobacter magdeburgensis]	2.29e-118	WP_104699224.1 oxidoreductase [Helicobacter marmotae]	3.71e-123	WP_034557713.1 (Fe-S)-binding protein [Helicobacter muridarum]	6.61e-120	WP_013023136.1 (Fe-S)-binding protein [Helicobacter mustelae]
WP_000905279.1 hypothetical protein [Helicobacter pylori]	WP_000905279.1 hypothetical protein [Helicobacter pylori]	0	WP_011578291.1 hypothetical protein [Helicobacter acinonychis]	0	WP_053940952.1 DNA polymerase III subunit gamma/tau [Helicobacter ailurogastricus]	1.33e-91	WP_104763705.1 hypothetical protein [Helicobacter aurati]	3.67e-97	WP_104752639.1 hypothetical protein [Helicobacter baculiformis]	3.08e-90	WP_077388200.1 hypothetical protein [Helicobacter bilis]	2.18e-90	WP_013889600.1 hypothetical protein [Helicobacter bizzozeronii]	7.91e-88	WP_023929679.1 hypothetical protein [Helicobacter canis]	8.94e-99	WP_014659220.1 hypothetical protein [Helicobacter cetorum]	0	WP_104723866.1 hypothetical protein [Helicobacter cholecystus]	3.63e-97	WP_014667471.1 hypothetical protein [Helicobacter cinaedi]	2.13e-94	WP_104749284.1 hypothetical protein [Helicobacter cynogastricus]	1.55e-85	WP_104693830.1 hypothetical protein [Helicobacter equorum]	4.97e-98	WP_013469817.1 hypothetical protein [Helicobacter felis]	7.51e-87	WP_023947463.1 diacylglucosamine hydrolase like [Helicobacter fennelliae]	1.69e-98	CCM10900.1 FIG053235: Diacylglucosamine hydrolase like [Helicobacter heilmannii ASB1.4]	1.21e-88	WP_041309355.1 hypothetical protein [Helicobacter hepaticus]	4.96e-97	WP_082807931.1 hypothetical protein [Helicobacter himalayensis]	4.24e-98	WP_034355352.1 hypothetical protein [Helicobacter jaachi]	9.26e-91	WP_034363387.1 hypothetical protein [Helicobacter japonicus]	5.45e-98	WP_023926721.1 hypothetical protein [Helicobacter macacae]	4.76e-99	WP_034586841.1 hypothetical protein [Helicobacter magdeburgensis]	4.31e-96	WP_104700412.1 hypothetical protein [Helicobacter marmotae]	2.65e-96	WP_081955475.1 hypothetical protein [Helicobacter muridarum]	3.05e-98	WP_013022406.1 hypothetical protein [Helicobacter mustelae]
WP_000923002.1 hypothetical protein [Helicobacter pylori]	WP_000923002.1 hypothetical protein [Helicobacter pylori]	1.17e-132	WP_011578563.1 purine-nucleoside phosphorylase [Helicobacter acinonychis]	3.48e-112	WP_053941637.1 purine-nucleoside phosphorylase [Helicobacter ailurogastricus]	1.9e-54	WP_104763501.1 purine-nucleoside phosphorylase [Helicobacter aurati]	7.57e-40	WP_104751760.1 purine-nucleoside phosphorylase [Helicobacter baculiformis]	1.33e-59	WP_005216617.1 purine-nucleoside phosphorylase [Helicobacter bilis]	1e-44	WP_013890673.1 purine-nucleoside phosphorylase [Helicobacter bizzozeronii]	6.62e-53	WP_023929683.1 hypothetical protein [Helicobacter canis]	7.18e-54	WP_014659436.1 purine-nucleoside phosphorylase [Helicobacter cetorum]	2.14e-102	WP_104724200.1 purine-nucleoside phosphorylase [Helicobacter cholecystus]	1.2e-50	WP_002956036.1 purine-nucleoside phosphorylase [Helicobacter cinaedi]	4.8e-52	WP_104749098.1 purine-nucleoside phosphorylase [Helicobacter cynogastricus]	3.78e-63	WP_104693832.1 purine-nucleoside phosphorylase [Helicobacter equorum]	4.09e-48	WP_013469870.1 purine-nucleoside phosphorylase [Helicobacter felis]	9.5e-63	WP_023947459.1 purine-nucleoside phosphorylase [Helicobacter fennelliae]	4.37e-51	CCM11820.1 purine nucleoside phosphorylase (punB) [Helicobacter heilmannii ASB1.4]	1.31e-54	WP_011116017.1 purine-nucleoside phosphorylase [Helicobacter hepaticus]	1.02e-46	WP_066389598.1 hypothetical protein [Helicobacter himalayensis]	5.78e-44	WP_052058068.1 purine-nucleoside phosphorylase [Helicobacter jaachi]	7.47e-50	WP_034362713.1 purine-nucleoside phosphorylase [Helicobacter japonicus]	2.35e-44	WP_023926718.1 hypothetical protein [Helicobacter macacae]	2.17e-32	WP_034587937.1 purine-nucleoside phosphorylase [Helicobacter magdeburgensis]	7.84e-52	WP_104700395.1 purine-nucleoside phosphorylase [Helicobacter marmotae]	1.75e-47	WP_034557112.1 purine-nucleoside phosphorylase [Helicobacter muridarum]	1.01e-39	WP_013022404.1 purine-nucleoside phosphorylase [Helicobacter mustelae]
WP_000992405.1 succinyl-diaminopimelate desuccinylase [Helicobacter pylori]	WP_000992405.1 succinyl-diaminopimelate desuccinylase [Helicobacter pylori]	0	WP_011578315.1 succinyl-diaminopimelate desuccinylase [Helicobacter acinonychis]	0	WP_053944756.1 succinyl-diaminopimelate desuccinylase [Helicobacter ailurogastricus]	2.18e-143	WP_104762749.1 succinyl-diaminopimelate desuccinylase [Helicobacter aurati]	2.56e-133	WP_104751966.1 succinyl-diaminopimelate desuccinylase [Helicobacter baculiformis]	5.95e-133	WP_077388549.1 succinyl-diaminopimelate desuccinylase [Helicobacter bilis]	3.29e-133	WP_013890503.1 succinyl-diaminopimelate desuccinylase [Helicobacter bizzozeronii]	1.48e-144	WP_023928981.1 succinyl-diaminopimelate desuccinylase [Helicobacter canis]	1.14e-125	WP_014660061.1 succinyl-diaminopimelate desuccinylase [Helicobacter cetorum]	0	WP_104724730.1 succinyl-diaminopimelate desuccinylase [Helicobacter cholecystus]	4.96e-134	WP_015453471.1 succinyl-diaminopimelate desuccinylase [Helicobacter cinaedi]	5.87e-123	WP_104750301.1 succinyl-diaminopimelate desuccinylase [Helicobacter cynogastricus]	6.92e-136	WP_104694682.1 succinyl-diaminopimelate desuccinylase [Helicobacter equorum]	3.03e-121	WP_013469506.1 succinyl-diaminopimelate desuccinylase [Helicobacter felis]	2.2e-138	WP_023948706.1 succinyl-diaminopimelate desuccinylase [Helicobacter fennelliae]	4.8e-132	CCM12302.1 N-succinyl-L,L-diaminopimelate desuccinylase [Helicobacter heilmannii ASB1.4]	1.31e-147	WP_011116644.1 succinyl-diaminopimelate desuccinylase [Helicobacter hepaticus]	8.77e-123	WP_066388834.1 succinyl-diaminopimelate desuccinylase [Helicobacter himalayensis]	2.21e-127	WP_034353027.1 succinyl-diaminopimelate desuccinylase [Helicobacter jaachi]	3.6e-128	WP_034360522.1 succinyl-diaminopimelate desuccinylase [Helicobacter japonicus]	1.03e-120	WP_023927296.1 succinyl-diaminopimelate desuccinylase [Helicobacter macacae]	1.27e-107	WP_034585467.1 succinyl-diaminopimelate desuccinylase [Helicobacter magdeburgensis]	1.36e-126	WP_104700178.1 succinyl-diaminopimelate desuccinylase [Helicobacter marmotae]	1.09e-128	WP_034559306.1 succinyl-diaminopimelate desuccinylase [Helicobacter muridarum]	4.81e-135	WP_013023156.1 succinyl-diaminopimelate desuccinylase [Helicobacter mustelae]
WP_001030183.1 protein translocase subunit SecY [Helicobacter pylori]	WP_001030183.1 protein translocase subunit SecY [Helicobacter pylori]	0	WP_011577124.1 preprotein translocase subunit SecY [Helicobacter acinonychis]	0	WP_053941797.1 preprotein translocase subunit SecY [Helicobacter ailurogastricus]	0	WP_104763575.1 preprotein translocase subunit SecY [Helicobacter aurati]	0	WP_104752189.1 preprotein translocase subunit SecY [Helicobacter baculiformis]	0	WP_077388469.1 preprotein translocase subunit SecY [Helicobacter bilis]	0	WP_013890424.1 preprotein translocase subunit SecY [Helicobacter bizzozeronii]	0	WP_023930288.1 preprotein translocase subunit SecY [Helicobacter canis]	0	WP_014659318.1 preprotein translocase subunit SecY [Helicobacter cetorum]	0	WP_104723452.1 preprotein translocase subunit SecY [Helicobacter cholecystus]	0	WP_002956263.1 preprotein translocase subunit SecY [Helicobacter cinaedi]	0	WP_104750347.1 preprotein translocase subunit SecY [Helicobacter cynogastricus]	0	WP_104694574.1 preprotein translocase subunit SecY [Helicobacter equorum]	0	WP_013469761.1 preprotein translocase subunit SecY [Helicobacter felis]	0	WP_023948038.1 preprotein translocase subunit SecY [Helicobacter fennelliae]	0	CCM12419.1 Preprotein translocase secY subunit (TC 3.A.5.1.1) [Helicobacter heilmannii ASB1.4]	0	WP_011116237.1 MULTISPECIES: preprotein translocase subunit SecY [Helicobacter]	0	WP_066387888.1 preprotein translocase subunit SecY [Helicobacter himalayensis]	0	WP_034353803.1 preprotein translocase subunit SecY [Helicobacter jaachi]	0	WP_034361515.1 preprotein translocase subunit SecY [Helicobacter japonicus]	0	WP_023927898.1 preprotein translocase subunit SecY [Helicobacter macacae]	0	WP_034585987.1 preprotein translocase subunit SecY [Helicobacter magdeburgensis]	0	WP_104699355.1 preprotein translocase subunit SecY [Helicobacter marmotae]	0	WP_034557204.1 preprotein translocase subunit SecY [Helicobacter muridarum]	0	WP_013023365.1 preprotein translocase subunit SecY [Helicobacter mustelae]
WP_001199001.1 [acyl-carrier-protein] S-malonyltransferase [Helicobacter pylori]	WP_001199001.1 [acyl-carrier-protein] S-malonyltransferase [Helicobacter pylori]	0	WP_011578322.1 [acyl-carrier-protein] S-malonyltransferase [Helicobacter acinonychis]	0	WP_053945192.1 malonyl CoA-ACP transacylase [Helicobacter ailurogastricus]	3.96e-92	WP_104763539.1 [acyl-carrier-protein] S-malonyltransferase [Helicobacter aurati]	7.14e-81	WP_104751613.1 malonyl CoA-ACP transacylase [Helicobacter baculiformis]	4.2e-92	WP_077388098.1 [acyl-carrier-protein] S-malonyltransferase [Helicobacter bilis]	2.13e-90	WP_013890128.1 ACP S-malonyltransferase [Helicobacter bizzozeronii]	8.29e-94	WP_023929864.1 [acyl-carrier-protein] S-malonyltransferase [Helicobacter canis]	3.71e-113	WP_014659226.1 [acyl-carrier-protein] S-malonyltransferase [Helicobacter cetorum]	0	WP_104723589.1 [acyl-carrier-protein] S-malonyltransferase [Helicobacter cholecystus]	1.4e-99	WP_002955813.1 [acyl-carrier-protein] S-malonyltransferase [Helicobacter cinaedi]	2.76e-107	WP_104749086.1 malonyl CoA-ACP transacylase [Helicobacter cynogastricus]	1.01e-92	WP_104694252.1 [acyl-carrier-protein] S-malonyltransferase [Helicobacter equorum]	4.13e-107	WP_013469887.1 ACP S-malonyltransferase [Helicobacter felis]	8.85e-96	WP_034549986.1 [acyl-carrier-protein] S-malonyltransferase [Helicobacter fennelliae]	2.16e-106	CCM11873.1 Malonyl CoA-acyl carrier protein transacylase [Helicobacter heilmannii ASB1.4]	1.97e-96	WP_011116122.1 [acyl-carrier-protein] S-malonyltransferase [Helicobacter hepaticus]	1.35e-109	WP_066386735.1 [acyl-carrier-protein] S-malonyltransferase [Helicobacter himalayensis]	1.51e-106	WP_034352781.1 [acyl-carrier-protein] S-malonyltransferase [Helicobacter jaachi]	4.41e-109	WP_034362865.1 [acyl-carrier-protein] S-malonyltransferase [Helicobacter japonicus]	7.45e-112	WP_023927193.1 [acyl-carrier-protein] S-malonyltransferase [Helicobacter macacae]	8.02e-104	WP_034587721.1 [acyl-carrier-protein] S-malonyltransferase [Helicobacter magdeburgensis]	6.11e-106	WP_104699525.1 [acyl-carrier-protein] S-malonyltransferase [Helicobacter marmotae]	4.53e-115	WP_034557154.1 ACP S-malonyltransferase [Helicobacter muridarum]	4.89e-78	WP_013023746.1 [acyl-carrier-protein] S-malonyltransferase [Helicobacter mustelae]
WP_001221148.1 crossover junction endodeoxyribonuclease RuvC [Helicobacter pylori]	WP_001221148.1 crossover junction endodeoxyribonuclease RuvC [Helicobacter pylori]	1.8e-115	WP_011578100.1 crossover junction endodeoxyribonuclease RuvC [Helicobacter acinonychis]	1.89e-108	WP_053945423.1 crossover junction endodeoxyribonuclease RuvC [Helicobacter ailurogastricus]	8.83e-74	WP_104762897.1 crossover junction endodeoxyribonuclease RuvC [Helicobacter aurati]	7.07e-75	WP_104752297.1 crossover junction endodeoxyribonuclease RuvC [Helicobacter baculiformis]	1.47e-72	WP_005219626.1 crossover junction endodeoxyribonuclease RuvC [Helicobacter bilis]	2.56e-77	WP_013890099.1 crossover junction endodeoxyribonuclease RuvC [Helicobacter bizzozeronii]	4.63e-70	WP_023929696.1 crossover junction endodeoxyribonuclease RuvC [Helicobacter canis]	5.75e-72	WP_014658924.1 crossover junction endodeoxyribonuclease RuvC [Helicobacter cetorum]	1.93e-99	WP_104723838.1 crossover junction endodeoxyribonuclease RuvC [Helicobacter cholecystus]	3.94e-76	WP_002956075.1 crossover junction endodeoxyribonuclease RuvC [Helicobacter cinaedi]	9.11e-77	WP_104749510.1 crossover junction endodeoxyribonuclease RuvC [Helicobacter cynogastricus]	7.96e-74	WP_104693853.1 crossover junction endodeoxyribonuclease RuvC [Helicobacter equorum]	3.79e-82	WP_013469112.1 crossover junction endodeoxyribonuclease RuvC [Helicobacter felis]	1.78e-70	WP_023947380.1 crossover junction endodeoxyribonuclease RuvC [Helicobacter fennelliae]	8.25e-75	CCM73617.1 Crossover junction endodeoxyribonuclease RuvC [Helicobacter heilmannii ASB1.4]	2.48e-71	WP_011115951.1 crossover junction endodeoxyribonuclease RuvC [Helicobacter hepaticus]	5.9e-78	WP_066389623.1 crossover junction endodeoxyribonuclease RuvC [Helicobacter himalayensis]	9.72e-82	WP_052057971.1 crossover junction endodeoxyribonuclease RuvC [Helicobacter jaachi]	1.45e-79	WP_034362688.1 crossover junction endodeoxyribonuclease RuvC [Helicobacter japonicus]	1.3e-75	WP_023926701.1 crossover junction endodeoxyribonuclease RuvC [Helicobacter macacae]	6.39e-65	WP_034585343.1 crossover junction endodeoxyribonuclease RuvC [Helicobacter magdeburgensis]	8.92e-77	WP_104699648.1 crossover junction endodeoxyribonuclease RuvC [Helicobacter marmotae]	2.88e-71	WP_034559074.1 crossover junction endodeoxyribonuclease RuvC [Helicobacter muridarum]	8.03e-74	WP_041913217.1 crossover junction endodeoxyribonuclease RuvC [Helicobacter mustelae]
WP_001269123.1 pyruvate, water dikinase [Helicobacter pylori]	WP_001269123.1 pyruvate, water dikinase [Helicobacter pylori]	0	WP_011578273.1 pyruvate, water dikinase [Helicobacter acinonychis]	0	WP_053944813.1 pyruvate, water dikinase [Helicobacter ailurogastricus]	0	WP_104763416.1 pyruvate, water dikinase [Helicobacter aurati]	0	WP_104751821.1 pyruvate, water dikinase [Helicobacter baculiformis]	0	WP_004084268.1 pyruvate, water dikinase [Helicobacter bilis]	0	WP_013889932.1 pyruvate, water dikinase [Helicobacter bizzozeronii]	0	WP_023930844.1 pyruvate, water dikinase [Helicobacter canis]	0	WP_014659203.1 pyruvate, water dikinase [Helicobacter cetorum]	0	WP_104725181.1 pyruvate, water dikinase [Helicobacter cholecystus]	0	WP_015453489.1 pyruvate, water dikinase [Helicobacter cinaedi]	0	WP_104750046.1 pyruvate, water dikinase [Helicobacter cynogastricus]	0	WP_104694497.1 pyruvate, water dikinase [Helicobacter equorum]	0	WP_013469368.1 pyruvate, water dikinase [Helicobacter felis]	0	WP_023947001.1 pyruvate, water dikinase [Helicobacter fennelliae]	0	CCM11335.2 Phosphoenolpyruvate synthase [Helicobacter heilmannii ASB1.4]	1.05e-96	WP_011116663.1 MULTISPECIES: pyruvate, water dikinase [Helicobacter]	0	WP_066388893.1 pyruvate, water dikinase [Helicobacter himalayensis]	0	WP_034353085.1 pyruvate, water dikinase [Helicobacter jaachi]	0	WP_034361037.1 pyruvate, water dikinase [Helicobacter japonicus]	0	WP_023927815.1 pyruvate, water dikinase [Helicobacter macacae]	0	WP_034585497.1 pyruvate, water dikinase [Helicobacter magdeburgensis]	0	WP_104700193.1 pyruvate, water dikinase [Helicobacter marmotae]	0	WP_034556603.1 pyruvate, water dikinase [Helicobacter muridarum]	0	WP_041913136.1 pyruvate, water dikinase [Helicobacter mustelae]
WP_012552477.1 N-acetylmuramoyl-L-alanine amidase [Helicobacter pylori]	WP_012552477.1 N-acetylmuramoyl-L-alanine amidase [Helicobacter pylori]	0	WP_011577561.1 N-acetylmuramoyl-L-alanine amidase [Helicobacter acinonychis]	0	WP_053941491.1 N-acetylmuramoyl-L-alanine amidase [Helicobacter ailurogastricus]	2.32e-117	WP_104763120.1 N-acetylmuramoyl-L-alanine amidase [Helicobacter aurati]	4.97e-103	WP_104752065.1 N-acetylmuramoyl-L-alanine amidase [Helicobacter baculiformis]	6.66e-115	WP_077389696.1 N-acetylmuramoyl-L-alanine amidase [Helicobacter bilis]	5.12e-102	WP_013890061.1 N-acetylmuramoyl-L-alanine amidase [Helicobacter bizzozeronii]	2.83e-116	WP_023930058.1 N-acetylmuramoyl-L-alanine amidase [Helicobacter canis]	5.4e-129	WP_014659874.1 N-acetylmuramoyl-L-alanine amidase [Helicobacter cetorum]	0	WP_104724097.1 N-acetylmuramoyl-L-alanine amidase [Helicobacter cholecystus]	8.12e-107	WP_015453274.1 N-acetylmuramoyl-L-alanine amidase [Helicobacter cinaedi]	1.47e-113	WP_104749638.1 N-acetylmuramoyl-L-alanine amidase [Helicobacter cynogastricus]	1.72e-116	WP_104693979.1 N-acetylmuramoyl-L-alanine amidase [Helicobacter equorum]	3.01e-111	WP_013468814.1 N-acetylmuramoyl-L-alanine amidase [Helicobacter felis]	4.04e-115	WP_034550263.1 hypothetical protein [Helicobacter fennelliae]	2.56e-131	CCM11049.1 N-acetylmuramoyl-L-alanine amidase [Helicobacter heilmannii ASB1.4]	2.7e-115	WP_041309300.1 N-acetylmuramoyl-L-alanine amidase [Helicobacter hepaticus]	3.57e-115	WP_066389755.1 hypothetical protein [Helicobacter himalayensis]	2.04e-120	WP_034354131.1 N-acetylmuramoyl-L-alanine amidase [Helicobacter jaachi]	2.55e-117	WP_034361986.1 N-acetylmuramoyl-L-alanine amidase [Helicobacter japonicus]	1.5e-120	WP_023927317.1 hypothetical protein [Helicobacter macacae]	2.69e-122	WP_034586728.1 N-acetylmuramoyl-L-alanine amidase [Helicobacter magdeburgensis]	3.83e-114	WP_104699729.1 N-acetylmuramoyl-L-alanine amidase [Helicobacter marmotae]	7.88e-116	WP_034557065.1 N-acetylmuramoyl-L-alanine amidase [Helicobacter muridarum]	2.09e-98	WP_013022941.1 N-acetylmuramoyl-L-alanine amidase [Helicobacter mustelae]
WP_079990349.1 DUF115 domain-containing protein [Helicobacter pylori]	WP_079990349.1 DUF115 domain-containing protein [Helicobacter pylori]	0	WP_011578287.1 DUF115 domain-containing protein [Helicobacter acinonychis]	0	WP_053944838.1 DUF115 domain-containing protein [Helicobacter ailurogastricus]	0	WP_104763149.1 motility accessory factor [Helicobacter aurati]	0	WP_104752351.1 motility accessory factor [Helicobacter baculiformis]	0	WP_077390274.1 DUF115 domain-containing protein [Helicobacter bilis]	0	WP_041602931.1 DUF115 domain-containing protein [Helicobacter bizzozeronii]	0	WP_023929287.1 DUF115 domain-containing protein [Helicobacter canis]	0	WP_014659214.1 DUF115 domain-containing protein [Helicobacter cetorum]	0	WP_104725046.1 motility accessory factor [Helicobacter cholecystus]	0	WP_002956761.1 DUF115 domain-containing protein [Helicobacter cinaedi]	0	WP_104750009.1 motility accessory factor [Helicobacter cynogastricus]	0	WP_104694320.1 motility accessory factor [Helicobacter equorum]	0	WP_013468924.1 DUF115 domain-containing protein [Helicobacter felis]	0	WP_023948663.1 DUF115 domain-containing protein [Helicobacter fennelliae]	0	CCM11382.1 Motility accessory factor [Helicobacter heilmannii ASB1.4]	0	WP_011116634.1 DUF115 domain-containing protein [Helicobacter hepaticus]	0	WP_082807947.1 DUF115 domain-containing protein [Helicobacter himalayensis]	2.42e-156	WP_052057917.1 DUF115 domain-containing protein [Helicobacter jaachi]	0	WP_034362596.1 DUF115 domain-containing protein [Helicobacter japonicus]	0	WP_023927610.1 DUF115 domain-containing protein [Helicobacter macacae]	0	WP_034585316.1 DUF115 domain-containing protein [Helicobacter magdeburgensis]	0	WP_104699677.1 motility accessory factor [Helicobacter marmotae]	0	WP_052089688.1 DUF115 domain-containing protein [Helicobacter muridarum]	0	WP_013023051.1 DUF115 domain-containing protein [Helicobacter mustelae]
WP_079990368.1 hypothetical protein [Helicobacter pylori]	WP_079990368.1 hypothetical protein [Helicobacter pylori]	0	WP_041600189.1 hypothetical protein [Helicobacter acinonychis]	0	WP_053940965.1 hypothetical protein [Helicobacter ailurogastricus]	2.14e-165	WP_104762972.1 hypothetical protein [Helicobacter aurati]	1.38e-98	WP_104751915.1 hypothetical protein [Helicobacter baculiformis]	2.76e-159	WP_077389997.1 hypothetical protein [Helicobacter bilis]	4.17e-116	WP_013890554.1 hypothetical protein [Helicobacter bizzozeronii]	5.84e-160	WP_051400878.1 hypothetical protein [Helicobacter canis]	1.09e-130	WP_041594840.1 hypothetical protein [Helicobacter cetorum]	0	WP_104723414.1 hypothetical protein [Helicobacter cholecystus]	1.47e-87	WP_002955587.1 hypothetical protein [Helicobacter cinaedi]	5.22e-101	WP_104749250.1 hypothetical protein [Helicobacter cynogastricus]	4.35e-159	WP_104693570.1 hypothetical protein [Helicobacter equorum]	1.27e-88	WP_013469538.1 hypothetical protein [Helicobacter felis]	2.08e-158	WP_034549540.1 hypothetical protein [Helicobacter fennelliae]	9.43e-130	CCM11776.2 Putative fibronectin domain-containing lipoprotein [Helicobacter heilmannii ASB1.4]	3.51e-34	WP_011115626.1 MULTISPECIES: hypothetical protein [Helicobacter]	1.27e-100	WP_066386995.1 hypothetical protein [Helicobacter himalayensis]	1.57e-93	WP_034352314.1 hypothetical protein [Helicobacter jaachi]	1.37e-95	WP_034363028.1 hypothetical protein [Helicobacter japonicus]	1.59e-96	WP_051397592.1 hypothetical protein [Helicobacter macacae]	1.98e-111	WP_034588082.1 hypothetical protein [Helicobacter magdeburgensis]	2.84e-101	WP_104699257.1 hypothetical protein [Helicobacter marmotae]	1.22e-96	WP_052089581.1 hypothetical protein [Helicobacter muridarum]	6.24e-91	WP_041913066.1 hypothetical protein [Helicobacter mustelae]
WP_001045150.1 CoA transferase subunit A [Helicobacter pylori]	WP_001045150.1 CoA transferase subunit A [Helicobacter pylori]	3.52e-171	WP_011577841.1 CoA transferase subunit A [Helicobacter acinonychis]	1.46e-166	WP_053945243.1 CoA transferase subunit A [Helicobacter ailurogastricus]	5.35e-96	WP_104762888.1 succinyl-CoA--3-ketoacid-CoA transferase [Helicobacter aurati]	1.7e-109	WP_104752099.1 succinyl-CoA--3-ketoacid-CoA transferase [Helicobacter baculiformis]	1.61e-98			WP_013889550.1 CoA transferase subunit A [Helicobacter bizzozeronii]	8.28e-96									WP_104749878.1 succinyl-CoA--3-ketoacid-CoA transferase [Helicobacter cynogastricus]	5.16e-98			WP_041302741.1 CoA transferase subunit A [Helicobacter felis]	2.12e-97			CCM10719.1 Succinyl-CoA:3-ketoacid-coenzyme A transferase subunit A [Helicobacter heilmannii ASB1.4]	2.52e-95															WP_034559126.1 CoA transferase subunit A [Helicobacter muridarum]	4.03e-109	WP_013023406.1 CoA transferase subunit A [Helicobacter mustelae]
WP_001027574.1 F0F1 ATP synthase subunit B' [Helicobacter pylori]	WP_001027574.1 F0F1 ATP synthase subunit B' [Helicobacter pylori]	7.33e-104	WP_011577507.1 F0F1 ATP synthase subunit B' [Helicobacter acinonychis]	1.74e-85					WP_104752120.1 F0F1 ATP synthase subunit B' [Helicobacter baculiformis]	1.8e-32			WP_013890849.1 F0F1 ATP synthase subunit B' [Helicobacter bizzozeronii]	4.03e-31	WP_023930207.1 hypothetical protein [Helicobacter canis]	6.88e-25	WP_014659946.1 F0F1 ATP synthase subunit B' [Helicobacter cetorum]	6.8e-83					WP_104749812.1 F0F1 ATP synthase subunit B' [Helicobacter cynogastricus]	1.9e-27			WP_013469908.1 F0F1 ATP synthase subunit B' [Helicobacter felis]	1.1e-27	WP_023947112.1 ATP synthase B' chain [Helicobacter fennelliae]	5.09e-24	CCM11669.1 ATP synthase B' chain [Helicobacter heilmannii ASB1.4]	1.08e-21	WP_011115266.1 ATP synthase F0F1 subunit B' [Helicobacter hepaticus]	6.36e-27	WP_066387654.1 hypothetical protein [Helicobacter himalayensis]	3.7e-27	WP_034353522.1 ATP synthase F0F1 subunit B' [Helicobacter jaachi]	3.15e-24	WP_034360557.1 ATP synthase F0F1 subunit B' [Helicobacter japonicus]	4.61e-23	WP_023927350.1 hypothetical protein [Helicobacter macacae]	6.96e-25
WP_000125522.1 site-specific DNA-methyltransferase [Helicobacter pylori]	WP_000125522.1 site-specific DNA-methyltransferase [Helicobacter pylori]	0									WP_077388982.1 site-specific DNA-methyltransferase [Helicobacter bilis]	6.41e-26									WP_002955896.1 site-specific DNA-methyltransferase [Helicobacter cinaedi]	4.79e-164					WP_013469734.1 site-specific DNA-methyltransferase [Helicobacter felis]	1.71e-149			CCM73676.1 putative TYPE II DNA MODIFICATION ENZYME (METHYLTRANSFERASE) [Helicobacter heilmannii ASB1.4]	7.55e-81							WP_034363194.1 site-specific DNA-methyltransferase [Helicobacter japonicus]	3.23e-157	WP_023928241.1 site-specific DNA-methyltransferase [Helicobacter macacae]	0	WP_004089171.1 MULTISPECIES: site-specific DNA-methyltransferase [Helicobacter]	1.51e-23
WP_041201356.1 R.Pab1 family restriction endonuclease [Helicobacter pylori]	WP_041201356.1 R.Pab1 family restriction endonuclease [Helicobacter pylori]	5.15e-157			WP_053944828.1 R.Pab1 family restriction endonuclease [Helicobacter ailurogastricus]	4.08e-40															WP_002956566.1 R.Pab1 family restriction endonuclease [Helicobacter cinaedi]	3.11e-43									CCM11361.1 conserved hypothetical protein [Helicobacter heilmannii ASB1.4]	6.68e-22			WP_066388634.1 R.Pab1 family restriction endonuclease [Helicobacter himalayensis]	3.04e-47			WP_034363197.1 R.Pab1 family restriction endonuclease [Helicobacter japonicus]	3.42e-50	WP_023928066.1 restriction endonuclease [Helicobacter macacae]	3.42e-43			WP_104700706.1 restriction endonuclease [Helicobacter marmotae]	3.87e-38
WP_079990417.1 class I SAM-dependent methyltransferase [Helicobacter pylori]	WP_079990417.1 class I SAM-dependent methyltransferase [Helicobacter pylori]	0	WP_041600217.1 class I SAM-dependent methyltransferase [Helicobacter acinonychis]	0			WP_104762329.1 SAM-dependent methyltransferase [Helicobacter aurati]	3.25e-141							WP_084330949.1 hypothetical protein [Helicobacter canis]	2.36e-23	WP_014658937.1 class I SAM-dependent methyltransferase [Helicobacter cetorum]	0																	WP_066388643.1 DNA methyltransferase [Helicobacter himalayensis]	6.5e-142			WP_084707975.1 class I SAM-dependent methyltransferase [Helicobacter japonicus]	3.32e-135	WP_084330406.1 class I SAM-dependent methyltransferase [Helicobacter macacae]	4.04e-129	WP_052086485.1 class I SAM-dependent methyltransferase [Helicobacter magdeburgensis]	1.06e-106
WP_000374084.1 SMI1/KNR4 family protein [Helicobacter pylori]	WP_000374084.1 SMI1/KNR4 family protein [Helicobacter pylori]	2.21e-103											WP_013890607.1 cell division protein BolA [Helicobacter bizzozeronii]	8.54e-42									WP_104750432.1 SMI1/KNR4 family protein [Helicobacter cynogastricus]	3.88e-41			WP_013468660.1 cell division protein BolA [Helicobacter felis]	1.22e-41
WP_000480422.1 hypothetical protein [Helicobacter pylori]	WP_000480422.1 hypothetical protein [Helicobacter pylori]	0	WP_011578065.1 hypothetical protein [Helicobacter acinonychis]	7.63e-165									WP_013890368.1 hypothetical protein [Helicobacter bizzozeronii]	7.36e-21			WP_014658883.1 hypothetical protein [Helicobacter cetorum]	1.98e-115
WP_000625003.1 ABC transporter ATP-binding protein [Helicobacter pylori]	WP_000625003.1 ABC transporter ATP-binding protein [Helicobacter pylori]	7.16e-174							WP_104751765.1 ABC transporter ATP-binding protein [Helicobacter baculiformis]	6.94e-61																	WP_013468848.1 ABC transporter ATP-binding protein [Helicobacter felis]	1.67e-63																					WP_013022461.1 ABC transporter ATP-binding protein [Helicobacter mustelae]
WP_000667736.1 hypothetical protein [Helicobacter pylori]	WP_000667736.1 hypothetical protein [Helicobacter pylori]	0							WP_104752851.1 integrase [Helicobacter baculiformis]	2.74e-46			WP_013891059.1 hypothetical protein [Helicobacter bizzozeronii]	5.13e-49			WP_014660049.1 hypothetical protein [Helicobacter cetorum]	3.47e-164
WP_000828923.1 Tat pathway signal protein [Helicobacter pylori]	WP_000828923.1 Tat pathway signal protein [Helicobacter pylori]	0	WP_011578097.1 hypothetical protein [Helicobacter acinonychis]	0									WP_013890630.1 transglutaminase domain-containing protein [Helicobacter bizzozeronii]	3.1e-32			WP_014658922.1 hypothetical protein [Helicobacter cetorum]	2.17e-171																															WP_013023422.1 transglutaminase family protein [Helicobacter mustelae]
WP_000868339.1 MULTISPECIES: 50S ribosomal protein L36 [Helicobacter]	WP_000868339.1 MULTISPECIES: 50S ribosomal protein L36 [Helicobacter]	1.46e-21	WP_000868339.1 MULTISPECIES: 50S ribosomal protein L36 [Helicobacter]	1.35e-21											WP_033588102.1 MULTISPECIES: 50S ribosomal protein L36 [Helicobacter]	3.05e-21	WP_000868339.1 MULTISPECIES: 50S ribosomal protein L36 [Helicobacter]	1.61e-21
WP_001163407.1 glycosyltransferase family 8 protein [Helicobacter pylori]	WP_001163407.1 glycosyltransferase family 8 protein [Helicobacter pylori]	0	WP_011577382.1 glycosyltransferase family 8 protein [Helicobacter acinonychis]	2.2e-66	WP_053945418.1 glycosyltransferase family 8 protein [Helicobacter ailurogastricus]	4.07e-62			WP_104751810.1 glycosyltransferase family 8 protein [Helicobacter baculiformis]	2.85e-52							WP_014660052.1 glycosyltransferase family 8 protein [Helicobacter cetorum]	1.98e-64
WP_001168715.1 hypothetical protein [Helicobacter pylori]	WP_001168715.1 hypothetical protein [Helicobacter pylori]	3.24e-127	WP_011577794.1 hypothetical protein [Helicobacter acinonychis]	9.64e-105					WP_104751755.1 hypothetical protein [Helicobacter baculiformis]	1.15e-21							WP_014659600.1 hypothetical protein [Helicobacter cetorum]	1.73e-89													CCM73623.1 hypothetical protein BN341_14800 [Helicobacter heilmannii ASB1.4]	2.92e-22
WP_079343093.1 hypothetical protein [Helicobacter pylori]	WP_079343093.1 hypothetical protein [Helicobacter pylori]	1.41e-138															WP_041594869.1 hypothetical protein [Helicobacter cetorum]	8.49e-114											WP_023947626.1 hypothetical protein [Helicobacter fennelliae]	8.78e-21																			WP_049762183.1 hypothetical protein [Helicobacter mustelae]
WP_001206254.1 CoA transferase subunit B [Helicobacter pylori]	WP_001206254.1 CoA transferase subunit B [Helicobacter pylori]	1.41e-152	WP_011577840.1 CoA transferase subunit B [Helicobacter acinonychis]	5e-149	WP_053945244.1 CoA transferase subunit B [Helicobacter ailurogastricus]	1.34e-76	WP_104762887.1 succinyl-CoA--3-ketoacid-CoA transferase [Helicobacter aurati]	3.84e-107	WP_104752098.1 succinyl-CoA--3-ketoacid-CoA transferase [Helicobacter baculiformis]	1.43e-75			WP_006017766.1 CoA transferase subunit B [Helicobacter bizzozeronii]	9.81e-74									WP_104749879.1 succinyl-CoA--3-ketoacid-CoA transferase [Helicobacter cynogastricus]	2.84e-75			WP_013469042.1 CoA transferase subunit B [Helicobacter felis]	5.52e-77			CCM10720.1 Succinyl-CoA:3-ketoacid-coenzyme A transferase subunit B [Helicobacter heilmannii ASB1.4]	3.45e-76															WP_034559124.1 succinyl-CoA--3-ketoacid-CoA transferase [Helicobacter muridarum]	2.29e-108	WP_013023407.1 CoA transferase subunit B [Helicobacter mustelae]
WP_000677175.1 aminopeptidase P family protein [Helicobacter pylori]	WP_000677175.1 aminopeptidase P family protein [Helicobacter pylori]	0	WP_011578009.1 peptidase M24 family protein [Helicobacter acinonychis]	0	WP_053945414.1 X-Pro aminopeptidase [Helicobacter ailurogastricus]	1.23e-143	WP_104762317.1 Xaa-Pro aminopeptidase [Helicobacter aurati]	5e-21	WP_104752454.1 X-Pro aminopeptidase [Helicobacter baculiformis]	1.34e-153	WP_077388044.1 proline peptidase [Helicobacter bilis]	8.92e-116	WP_013890031.1 aminopeptidase P family protein [Helicobacter bizzozeronii]	1.81e-149	WP_023930891.1 aminopeptidase P family protein [Helicobacter canis]	8.17e-135	WP_014659720.1 peptidase M24 family protein [Helicobacter cetorum]	0	WP_104724844.1 X-Pro aminopeptidase [Helicobacter cholecystus]	3.97e-102	WP_015453225.1 peptidase M24 family protein [Helicobacter cinaedi]	2.96e-126	WP_104749270.1 X-Pro aminopeptidase [Helicobacter cynogastricus]	1.12e-152	WP_104693872.1 X-Pro aminopeptidase [Helicobacter equorum]	9.6e-124	WP_013469831.1 aminopeptidase P family protein [Helicobacter felis]	1.05e-152	WP_023946323.1 aminopeptidase YpdF [Helicobacter fennelliae]	9.52e-121	CCM11299.1 Aminopeptidase YpdF (MP-, MA-, MS-, AP-,NP-specific) [Helicobacter heilmannii ASB1.4]	7.69e-146	WP_041309321.1 Xaa-Pro aminopeptidase [Helicobacter hepaticus]	5.56e-124	WP_066387338.1 X-Pro aminopeptidase [Helicobacter himalayensis]	6.81e-109	WP_034352901.1 aminopeptidase P family protein [Helicobacter jaachi]	1.08e-125	WP_034361346.1 Xaa-Pro aminopeptidase [Helicobacter japonicus]	2.11e-123	WP_023928440.1 hypothetical protein [Helicobacter macacae]	6.79e-118	WP_084584278.1 X-Pro aminopeptidase [Helicobacter magdeburgensis]	1.63e-122	WP_104700004.1 X-Pro aminopeptidase [Helicobacter marmotae]	1.46e-122			WP_013023604.1 Xaa-Pro aminopeptidase [Helicobacter mustelae]
WP_001217161.1 RNA-binding S4 domain-containing protein [Helicobacter pylori]	WP_001217161.1 RNA-binding S4 domain-containing protein [Helicobacter pylori]	1.48e-60	WP_011577086.1 RNA-binding S4 domain-containing protein [Helicobacter acinonychis]	3.98e-57	WP_053945303.1 RNA-binding S4 domain-containing protein [Helicobacter ailurogastricus]	1.03e-27	WP_104763318.1 hypothetical protein [Helicobacter aurati]	1.7e-26	WP_104752794.1 hypothetical protein [Helicobacter baculiformis]	1.8e-28	WP_005218393.1 hypothetical protein [Helicobacter bilis]	4.43e-24					WP_014658703.1 RNA-binding S4 domain-containing protein [Helicobacter cetorum]	1.3e-49	WP_104723308.1 hypothetical protein [Helicobacter cholecystus]	2.1e-27	WP_002956543.1 RNA-binding S4 domain-containing protein [Helicobacter cinaedi]	1.14e-27	WP_104749644.1 hypothetical protein [Helicobacter cynogastricus]	3.94e-28	WP_104694265.1 hypothetical protein [Helicobacter equorum]	3.75e-28	WP_013468807.1 RNA-binding S4 domain-containing protein [Helicobacter felis]	1.91e-26			CCM12023.1 Ribosome-associated heat shock protein implicated in the recycling of the 50S subunit (S4 paralog) [Helicobacter heilmannii ASB1.4]	5.48e-27	WP_011116541.1 MULTISPECIES: RNA-binding S4 domain-containing protein [Helicobacter]	4.13e-25	WP_066388582.1 hypothetical protein [Helicobacter himalayensis]	2.73e-22	WP_034355268.1 RNA-binding S4 domain-containing protein [Helicobacter jaachi]	1.68e-25	WP_034360859.1 RNA-binding S4 domain-containing protein [Helicobacter japonicus]	7e-25	WP_023927195.1 RNA-binding S4 domain-containing protein [Helicobacter macacae]	2.17e-23	WP_034585622.1 RNA-binding S4 domain-containing protein [Helicobacter magdeburgensis]	7.02e-28	WP_104700363.1 hypothetical protein [Helicobacter marmotae]	8.31e-25	WP_034559474.1 RNA-binding S4 domain-containing protein [Helicobacter muridarum]	3.51e-26	WP_013023140.1 RNA-binding S4 domain-containing protein [Helicobacter mustelae]
WP_000959595.1 ABC transporter ATP-binding protein [Helicobacter pylori]	WP_000959595.1 ABC transporter ATP-binding protein [Helicobacter pylori]	6.86e-164	WP_011578390.1 ABC transporter ATP-binding protein [Helicobacter acinonychis]	2.01e-153	WP_053940652.1 ABC transporter ATP-binding protein [Helicobacter ailurogastricus]	9.27e-73	WP_104762965.1 ABC transporter ATP-binding protein [Helicobacter aurati]	2.21e-44	WP_104752840.1 ABC transporter ATP-binding protein [Helicobacter baculiformis]	1.48e-83	WP_077388889.1 ABC transporter ATP-binding protein [Helicobacter bilis]	1.65e-54	WP_013889867.1 ABC transporter ATP-binding protein [Helicobacter bizzozeronii]	6.16e-93	WP_023929231.1 ABC transporter ATP-binding protein [Helicobacter canis]	6.36e-61	WP_014660127.1 ABC transporter ATP-binding protein [Helicobacter cetorum]	1.42e-136					WP_104749487.1 ABC transporter ATP-binding protein [Helicobacter cynogastricus]	1.33e-72	WP_104693668.1 glutamine ABC transporter ATP-binding protein [Helicobacter equorum]	6.61e-23	WP_013469086.1 ABC transporter ATP-binding protein [Helicobacter felis]	1.88e-75	WP_023947843.1 ABC transporter ATP-binding protein [Helicobacter fennelliae]	1.26e-53	CCM12377.1 putative ABC transporter, ATP-binding protein [Helicobacter heilmannii ASB1.4]	5.11e-72	WP_011115618.1 ABC transporter ATP-binding protein [Helicobacter hepaticus]	4.78e-73			WP_052057776.1 ABC transporter ATP-binding protein [Helicobacter jaachi]	1.98e-25	WP_034363041.1 ABC transporter ATP-binding protein [Helicobacter japonicus]	1.74e-70	WP_023927112.1 ABC transporter ATP-binding protein [Helicobacter macacae]	4.15e-51					WP_034557839.1 ABC transporter ATP-binding protein [Helicobacter muridarum]	1.59e-43
WP_000910983.1 DNA methyltransferase [Helicobacter pylori]	WP_000910983.1 DNA methyltransferase [Helicobacter pylori]	0															WP_014659366.1 hypothetical protein [Helicobacter cetorum]	1.9e-31			WP_002956703.1 DNA methyltransferase [Helicobacter cinaedi]	0													WP_066388806.1 hypothetical protein [Helicobacter himalayensis]	0					WP_023926994.1 hypothetical protein [Helicobacter macacae]	0			WP_104700567.1 DNA methyltransferase [Helicobacter marmotae]	0	WP_052089492.1 DNA methyltransferase [Helicobacter muridarum]	0
WP_079990353.1 CMP-N-acetylneuraminic acid synthetase [Helicobacter pylori]	WP_079990353.1 CMP-N-acetylneuraminic acid synthetase [Helicobacter pylori]	0	WP_041600201.1 hypothetical protein [Helicobacter acinonychis]	1.02e-178	WP_053944762.1 hypothetical protein [Helicobacter ailurogastricus]	3.51e-25			WP_104752283.1 hypothetical protein [Helicobacter baculiformis]	1.12e-26							WP_014658978.1 hypothetical protein [Helicobacter cetorum]	4.26e-154													CCM12291.1 CMP-N-acetylneuraminic acid synthetase (neuA) [Helicobacter heilmannii ASB1.4]	9.59e-35			WP_066389003.1 hypothetical protein [Helicobacter himalayensis]	2.1e-26
WP_000677514.1 hypothetical protein [Helicobacter pylori]	WP_000677514.1 hypothetical protein [Helicobacter pylori]	3.78e-145	WP_011577286.1 hypothetical protein [Helicobacter acinonychis]	4.61e-123	WP_053944884.1 hypothetical protein [Helicobacter ailurogastricus]	7.79e-40							WP_013890299.1 hypothetical protein [Helicobacter bizzozeronii]	2.63e-42	WP_023929036.1 hypothetical protein [Helicobacter canis]	9.76e-30	WP_014659164.1 hypothetical protein [Helicobacter cetorum]	4.63e-109			WP_015453873.1 hypothetical protein [Helicobacter cinaedi]	2.51e-29	WP_104749230.1 hypothetical protein [Helicobacter cynogastricus]	1.17e-40			WP_041303345.1 hypothetical protein [Helicobacter felis]	9.03e-39	WP_034549838.1 hypothetical protein [Helicobacter fennelliae]	2.84e-41	CCM12272.1 hypothetical protein BN341_3410 [Helicobacter heilmannii ASB1.4]	1.36e-41	WP_011116102.1 hypothetical protein [Helicobacter hepaticus]	6.78e-29			WP_034352625.1 hypothetical protein [Helicobacter jaachi]	1.68e-34	WP_094777070.1 hypothetical protein [Helicobacter japonicus]	1.39e-29	WP_023926984.1 hypothetical protein [Helicobacter macacae]	4.73e-29	WP_034585193.1 hypothetical protein [Helicobacter magdeburgensis]	7.91e-30	WP_104699539.1 hypothetical protein [Helicobacter marmotae]	5.47e-33
[truncated: 1,134 more rows]
[truncated: 45 more columns]

## Sheet: Table S3
Table S3. Results from blastp analysis of H. pylori G27 proteins using the less stringent cutoff (E-value of e-08).
Reference	Group1
[truncated: 1,461 more rows]
[truncated: 45 more columns]
